# Supplementary material for: Evidence of phylosymbiosis in Formica ants
Source: Front Microbiol. 2023 May 5;14:1044286. doi: 10.3389/fmicb.2023.1044286 (PMC10196114; doi:10.3389/fmicb.2023.1044286)
Supplement: Supplementary file 3 [file Table_1.xlsx]

## Sheet: Captions
Description of Included Tables
S1-Sample Index
Record of all ant individuals sequenced that were used in this experimental work. Each row represents one individual ant.
Species	Species of ant
Label	Unique label for ant
Caste	Cast of ant
Colony_ID	Colony of ant
Individual_ID	Individual identifier in colony (if applicable)
Country	Country where ant was collected
Collector	Researcher who collected ant
Run_ID	ID of 16S run where ant was sequenced
Extraction_Method	Extraction method used on ant sample
16S_Sequencing_ID	ID used for 16S sequencing of ant
Clade	Clade of ant
S2-Clustering
Record of all statistical tests and their results for clustering analyses. Includes testing for:
Effect of Run - Permanova
Effect of Run - Betadispersion
Effect of Clade and Species- Permanova (Run as an interactive effect and as blocked)
Effect of Clade and Species- Betadispersion
Effect of Clade and Species- TukeyHSD of Betadispersion
S3-SIMPER
Record of results of SIMPER tests on full dataset. Looks at both species and clade level differences.
Each cell records the proportion of variation (0.00-1.00) accounted for by the given bacterial genus in differences between two species or two clades
S4-Fisher
Record of all Fisher Tests performed.
ASV A Genus	Genus of the first in the pair of ASVs being compared
ASV B Genus	Genus of the second in the pair of ASVs being compared
A and B	Count of Samples where both ASV A and ASV B Occur
A Only	Count of Samples where only ASV A Occurs
B Only	Count of Samples where only ASV B Occurs
Neither	Count of Samples where neither ASV Occurs
P Value	P Value of Fisher Test of Above Counts
Odds Ratio	Odds Ratio Calculated by Fisher Test of Above Counts
ASV A ID	Unique identifier of ASV A
ASV B ID	Unique identifier of ASV B
Species Tested	Species considered when counting samples (species must have at least one indiviual where ASV A occurs and at least one individual where ASV B occurs)
S5-Congruence
Result of statistical tests for congruence of phylobiome topology and host topology.
Phylobiome	Phylobiome topology being considered
HostTree_taxa	Number of host topology taxa
Phylobiome_taxa	Number of taxa in phylobiome topology
Common_taxa	Number of taxa shared between host and phylobiome topologies
RFCluster.0.5.	RF cluster score
RFCluster.0.5._toYuleAvg	RF cluster score comparison to Yule Average
RFCluster.0.5._toUnifAvg	RF cluster score comparison to Unifrac Average
MatchingCluster	Matching cluster score
MatchingCluster_toYuleAvg	Matching cluster score comparison to Yule Average
MatchingCluster_toUnifAvg	Matching cluster score comparison to Unifrac Average
S6-Primers
List of primers used for sequencing and their sequences.

## Sheet: S1 - Sample Index
Species	Label	Caste	Colony_ID	Individual_ID	Country	Collector	Run_ID	Extraction_Method	16S_Sequencing_ID	Clade
Formica lugubris	17	Queen	17		England	Dominic Burns	1_16S	QIagen	O102	Formica s.str.
Formica lugubris	8	Queen	8		England	Dominic Burns	1_16S	Phenol	O45	Formica s.str.
Formica lugubris	19	Queen	19		England	Dominic Burns	1_16S	Phenol	O47	Formica s.str.
Formica aquilonia	FA1Q	Queen	FA1		Finland	Heikki Helanterä	1_16S	Phenol	O48	Formica s.str.
Formica aquilonia	FA3Q	Queen	FA3		Finland	Heikki Helanterä	1_16S	Phenol	O49	Formica s.str.
Formica aquilonia	FA6Q	Queen	FA6		Finland	Heikki Helanterä	1_16S	Phenol	O50	Formica s.str.
Formica aquilonia	FA2Q	Queen	FA2		Finland	Heikki Helanterä	1_16S	Phenol	O51	Formica s.str.
Formica aquilonia	FA4Q	Queen	FA4		Finland	Heikki Helanterä	1_16S	Phenol	O52	Formica s.str.
Formica exsecta	FEOBY2Q	Queen	FEOBY2		Finland	Heikki Helanterä	1_16S	Phenol	O53	Coptoformica
Formica exsecta	FEOBY3Q	Queen	FEOBY3		Finland	Heikki Helanterä	1_16S	Phenol	O54	Coptoformica
Formica exsecta	FEOBY4Q	Queen	FEOBY4		Finland	Heikki Helanterä	1_16S	Phenol	O55	Coptoformica
Formica exsecta	FEOBY1Q	Queen	FEOBY1		Finland	Heikki Helanterä	1_16S	Phenol	O56	Coptoformica
Formica exsecta	FEOBY5Q	Queen	FEOBY5		Finland	Heikki Helanterä	1_16S	Phenol	O57	Coptoformica
Formica lemani	FLEA1 Q	Queen	FLEA1	Q	Finland	Heikki Helanterä	1_16S	Phenol	O58	Serviformica_S
Formica lemani	FLEB9 Q	Queen	FLEB9	Q	Finland	Heikki Helanterä	1_16S	Phenol	O59	Serviformica_S
Formica lemani	FLEA2 Q	Queen	FLEA2	Q	Finland	Heikki Helanterä	1_16S	Phenol	O60	Serviformica_S
Formica lemani	FLEB3 Q	Queen	FLEB3	Q	Finland	Heikki Helanterä	1_16S	Phenol	O61	Serviformica_S
Formica lemani	FLEB6 Q	Queen	FLEB6	Q	Finland	Heikki Helanterä	1_16S	Phenol	O62	Serviformica_S
Formica lemani	FLEB5 Q1	Queen	FLEB5	Q1	Finland	Heikki Helanterä	1_16S	QIagen	O63	Serviformica_S
Formica lemani	FLEB1 Q	Queen	FLEB1	Q	Finland	Heikki Helanterä	1_16S	Phenol	O64	Serviformica_S
Formica lemani	FLEB2 Q	Queen	FLEB2	Q	Finland	Heikki Helanterä	1_16S	Phenol	O65	Serviformica_S
Formica lemani	FLEB11 Q	Queen	FLEB11	Q	Finland	Heikki Helanterä	1_16S	Phenol	O67	Serviformica_S
Formica pratensis	FPRA106Q	Queen	FPRA106		Finland	Heikki Helanterä	1_16S	Phenol	O68	Formica s.str.
Formica pratensis	FPRAROADQ	Queen	FPRAROAD		Finland	Heikki Helanterä	1_16S	Phenol	O69	Formica s.str.
Formica pratensis	FPRAXQ	Queen	FPRAX		Finland	Heikki Helanterä	1_16S	Phenol	O70	Formica s.str.
Formica pratensis	FPRA56	Queen	FPRA56		Finland	Heikki Helanterä	1_16S	Phenol	O71	Formica s.str.
Formica pressilabris	FPREM75Q	Queen	FPREM75		Finland	Heikki Helanterä	1_16S	Phenol	O73	Coptoformica
Formica pressilabris	FPREM450Q	Queen	FPREM450		Finland	Heikki Helanterä	1_16S	Phenol	O74	Coptoformica
Formica pressilabris	FPREM203Q	Queen	FPREM203		Finland	Heikki Helanterä	1_16S	Phenol	O75	Coptoformica
Formica pressilabris	FPREM539Q	Queen	FPREM539		Finland	Heikki Helanterä	1_16S	Phenol	O76	Coptoformica
Formica pressilabris	FPREM451Q	Queen	FPREM451		Finland	Heikki Helanterä	1_16S	Phenol	O77	Coptoformica
Formica truncorum	FTK3Q	Queen	FTK3		Finland	Heikki Helanterä	1_16S	Phenol	O78	Formica s.str.
Formica truncorum	FTK5Q	Queen	FTK5		Finland	Heikki Helanterä	1_16S	Phenol	O79	Formica s.str.
Formica truncorum	FTTV1Q	Queen	FTTV1		Finland	Heikki Helanterä	1_16S	Phenol	O80	Formica s.str.
Formica truncorum	FTK4Q	Queen	FTK4		Finland	Heikki Helanterä	1_16S	Phenol	O81	Formica s.str.
Formica fusca	FFA3Q	Queen	FFA3		Finland	Heikki Helanterä	1_16S	Phenol	O82	Serviformica_S
Formica fusca	FFB8Q	Queen	FFB8		Finland	Heikki Helanterä	1_16S	Phenol	O84	Serviformica_S
Formica truncorum	FTK2Q	Queen	FTK2		Finland	Heikki Helanterä	1_16S	Phenol	O90	Formica s.str.
Formica exsecta	FEOBY6Q	Queen	FEOBY6		Finland	Heikki Helanterä	1_16S	Phenol	O91	Coptoformica
Formica pressilabris	FPREM38Q	Queen	FPREM38		Finland	Heikki Helanterä	1_16S	Phenol	O92	Coptoformica
Formica pratensis	FPRA19Q	Queen	FPRA19		Finland	Heikki Helanterä	1_16S	Phenol	O93	Formica s.str.
Formica aquilonia	FA5Q	Queen	FA5		Finland	Heikki Helanterä	1_16S	Phenol	O94	Formica s.str.
Formica truncorum	FTK6Q	Queen	FTK6		Finland	Heikki Helanterä	1_16S	Phenol	O95	Formica s.str.
Formica truncorum	FTK1Q	Queen	FTK1		Finland	Heikki Helanterä	1_16S	Phenol	O96	Formica s.str.
Formica aquilonia	FA 1 Q	Queen	FA1		Finland	Heikki Helanterä	2_16S	QIagen	S1	Formica s.str.
Formica pratensis	FPRA 106 Q	Queen	FPRA106		Finland	Heikki Helanterä	2_16S	QIagen	S10	Formica s.str.
Formica pratensis	FPRA 56 Q	Queen	FPRA56		Finland	Heikki Helanterä	2_16S	QIagen	S11	Formica s.str.
Formica truncorum	FTK 2 Q	Queen	FTK2		Finland	Heikki Helanterä	2_16S	QIagen	S12	Formica s.str.
Formica truncorum	FTK 3 Q	Queen	FTK3		Finland	Heikki Helanterä	2_16S	QIagen	S13	Formica s.str.
Formica truncorum	FTK 6 Q	Queen	FTK6		Finland	Heikki Helanterä	2_16S	QIagen	S14	Formica s.str.
Formica exsecta	FEOBY 1 Q	Queen	FEOBY1		Finland	Heikki Helanterä	2_16S	QIagen	S15	Coptoformica
Formica exsecta	FEOBY 4 Q	Queen	FEOBY4		Finland	Heikki Helanterä	2_16S	QIagen	S16	Coptoformica
Formica exsecta	FEOBY 5 Q	Queen	FEOBY5		Finland	Heikki Helanterä	2_16S	QIagen	S17	Coptoformica
Formica exsecta	FEOBY 6 Q	Queen	FEOBY6		Finland	Heikki Helanterä	2_16S	QIagen	S18	Coptoformica
Formica pressilabris	FPREM 203 Q	Queen	FPREM203		Finland	Heikki Helanterä	2_16S	QIagen	S19	Coptoformica
Formica aquilonia	FA 2 Q	Queen	FA2		Finland	Heikki Helanterä	2_16S	QIagen	S2	Formica s.str.
Formica pressilabris	FPREM 539 Q	Queen	FPREM539		Finland	Heikki Helanterä	2_16S	QIagen	S20	Coptoformica
Formica pressilabris	FPREM 451 Q	Queen	FPREM451		Finland	Heikki Helanterä	2_16S	QIagen	S21	Coptoformica
Formica sanguinea	FSANKOVER Q1	Queen	KOVER	Q1	Finland	Heikki Helanterä	2_16S	QIagen	S22	Raptiformica
Formica sanguinea	FSANKOVER Q5	Queen	KOVER	Q5	Finland	Heikki Helanterä	2_16S	QIagen	S23	Raptiformica
Formica sanguinea	FSANNICK Q1	Queen	NICK	Q1	Finland	Heikki Helanterä	2_16S	QIagen	S24	Raptiformica
Formica sanguinea	FSANNICK Q7	Queen	NICK	Q7	Finland	Heikki Helanterä	2_16S	QIagen	S25	Raptiformica
Formica sanguinea	FSANNICK2 Q1	Queen	NICK2	Q1	Finland	Heikki Helanterä	2_16S	QIagen	S26	Raptiformica
Formica sanguinea	FSANNICK2 Q4	Queen	NICK2	Q4	Finland	Heikki Helanterä	2_16S	QIagen	S27	Raptiformica
Formica sanguinea	FSANOBY Q1	Queen	OBY	Q1	Finland	Heikki Helanterä	2_16S	QIagen	S28	Raptiformica
Formica sanguinea	FSANOBY Q4	Queen	OBY	Q4	Finland	Heikki Helanterä	2_16S	QIagen	S29	Raptiformica
Formica aquilonia	FA 3 Q	Queen	FA3		Finland	Heikki Helanterä	2_16S	QIagen	S3	Formica s.str.
Formica sanguinea	FSANR1 Q1	Queen	RYSS1	Q1	Finland	Heikki Helanterä	2_16S	QIagen	S30	Raptiformica
Formica sanguinea	FSANR1 Q8	Queen	RYSS1	Q8	Finland	Heikki Helanterä	2_16S	QIagen	S31	Raptiformica
Formica fusca	FFB Q1	Queen	FFB	Q1	Finland	Heikki Helanterä	2_16S	QIagen	S32	Serviformica_S
Formica fusca	FFB Q3	Queen	FFB	Q3	Finland	Heikki Helanterä	2_16S	QIagen	S33	Serviformica_S
Formica fusca	FFB10 Q1	Queen	FFB10	Q1	Finland	Heikki Helanterä	2_16S	QIagen	S34	Serviformica_S
Formica fusca	FFB8 Q1	Queen	FFB8	Q1	Finland	Heikki Helanterä	2_16S	QIagen	S35	Serviformica_S
Formica fusca	FFB8 Q9	Queen	FFB8	Q9	Finland	Heikki Helanterä	2_16S	QIagen	S36	Serviformica_S
Formica fusca	FFC Q1	Queen	FFC	Q1	Finland	Heikki Helanterä	2_16S	QIagen	S37	Serviformica_S
Formica fusca	FFC Q8	Queen	FFC	Q8	Finland	Heikki Helanterä	2_16S	QIagen	S38	Serviformica_S
Formica fusca	FFF Q1	Queen	FFF	Q1	Finland	Heikki Helanterä	2_16S	QIagen	S39	Serviformica_S
Formica aquilonia	FA 4 Q	Queen	FA4		Finland	Heikki Helanterä	2_16S	QIagen	S4	Formica s.str.
Formica fusca	FFF Q5	Queen	FFF	Q5	Finland	Heikki Helanterä	2_16S	QIagen	S40	Serviformica_S
Formica cinerea	FCINBAR1-17 Q1	Queen	BAR1-17	Q1	France	Michel Chapuisat	2_16S	QIagen	S41	Serviformica_S
Formica cinerea	FCINBAR1-17 Q2	Queen	BAR1-17	Q2	France	Michel Chapuisat	2_16S	QIagen	S42	Serviformica_S
Formica cinerea	FCINBAR18-17 Q1	Queen	BAR 18-17	Q1	France	Michel Chapuisat	2_16S	QIagen	S43	Serviformica_S
Formica cinerea	FCINBAR2-17 Q1	Queen	BAR2-17	Q1	France	Michel Chapuisat	2_16S	QIagen	S44	Serviformica_S
Formica cinerea	FCINBAR2-17 Q2	Queen	BAR2-17	Q2	France	Michel Chapuisat	2_16S	QIagen	S45	Serviformica_S
Formica cinerea	FCINBAR7-17 Q1	Queen	BAR 7-17	Q1	France	Michel Chapuisat	2_16S	QIagen	S46	Serviformica_S
Formica cinerea	FC 1	Queen	FC1		Finland	Heikki Helanterä	2_16S	QIagen	S47	Serviformica_S
Formica cinerea	FC 2	Queen	FC2		Finland	Heikki Helanterä	2_16S	QIagen	S48	Serviformica_S
Formica cinerea	FC 3	Queen	FC3		Finland	Heikki Helanterä	2_16S	QIagen	S49	Serviformica_S
Formica aquilonia	FA 5 Q	Queen	FA5		Finland	Heikki Helanterä	2_16S	QIagen	S5	Formica s.str.
Formica cinerea	FC X	Queen	FCX		Finland	Heikki Helanterä	2_16S	QIagen	S50	Serviformica_S
Formica lemani	FLEB4 Q1	Queen	FLEB4	Q1	Finland	Heikki Helanterä	2_16S	QIagen	S51	Serviformica_S
Formica lemani	FLEB4 Q3	Queen	FLEB4	Q3	Finland	Heikki Helanterä	1_16S	Phenol	S52	Serviformica_S
Formica lemani	Servi1 Q1	Queen	Servi1	Q1	Finland	Heikki Helanterä	2_16S	QIagen	S53	Serviformica_S
Formica lemani	Servi2 Q1	Queen	Servi2	Q1	Finland	Heikki Helanterä	2_16S	QIagen	S54	Serviformica_S
Formica lemani	Servi13 Q1	Queen	Servi13	Q1	Finland	Heikki Helanterä	2_16S	QIagen	S55	Serviformica_S
Formica lemani	Servi14 Q1	Queen	Servi14	Q1	Finland	Heikki Helanterä	2_16S	QIagen	S56	Serviformica_S
Formica lemani	Servi15 Q1	Queen	Servi15	Q1	Finland	Heikki Helanterä	2_16S	QIagen	S57	Serviformica_S
Formica gagatoides	Servi4 Q1	Queen	Servi4	Q1	Finland	Heikki Helanterä	2_16S	QIagen	S58	Serviformica_N
Formica gagatoides	Servi21 Q1	Queen	Servi21	Q1	Finland	Heikki Helanterä	2_16S	QIagen	S59	Serviformica_N
Formica aquilonia	FA 6 Q	Queen	FA6		Finland	Heikki Helanterä	2_16S	QIagen	S6	Formica s.str.
Formica gagatoides	Servi22 Q1	Queen	Servi22	Q1	Finland	Heikki Helanterä	2_16S	QIagen	S60	Serviformica_N
Formica gagatoides	Servi24 Q1	Queen	Servi24	Q1	Finland	Heikki Helanterä	2_16S	QIagen	S61	Serviformica_N
Formica picea	Servi18 Q1	Queen	Servi18	Q1	Finland	Heikki Helanterä	2_16S	QIagen	S66	Serviformica_N
Formica picea	Servi19 Q1	Queen	Servi19	Q1	Finland	Heikki Helanterä	2_16S	QIagen	S67	Serviformica_N
Formica picea	Servi20 Q1	Queen	Servi20	Q1	Finland	Heikki Helanterä	2_16S	QIagen	S68	Serviformica_N
Formica rufibarbis	FRUFKAUPPA Q1	Queen	KAUPPA	Q1	Finland	Heikki Helanterä	2_16S	QIagen	S69	Serviformica_N
Formica pratensis	FPRA ROAD Q	Queen	FPRAROAD		Finland	Heikki Helanterä	2_16S	QIagen	S7	Formica s.str.
Formica rufibarbis	FRUFKAUPPA Q2	Queen	KAUPPA	Q2	Finland	Heikki Helanterä	2_16S	QIagen	S70	Serviformica_N
Formica rufibarbis	FRUFKOFV1 Q1	Queen	KOFV1	Q1	Finland	Heikki Helanterä	2_16S	QIagen	S71	Serviformica_N
Formica rufibarbis	FRUFKOFV1 Q3	Queen	KOFV1	Q3	Finland	Heikki Helanterä	2_16S	QIagen	S72	Serviformica_N
Formica rufibarbis	FRUFKOFV2 Q1	Queen	KOFV2	Q1	Finland	Heikki Helanterä	2_16S	QIagen	S73	Serviformica_N
Formica rufibarbis	FRUFKOFV2 Q4	Queen	KOFV2	Q4	Finland	Heikki Helanterä	2_16S	QIagen	S74	Serviformica_N
Formica rufibarbis	FRUFKOFV3 Q1	Queen	KOFV3	Q1	Finland	Heikki Helanterä	2_16S	QIagen	S75	Serviformica_N
Formica rufibarbis	FRUFKOFV3 Q4	Queen	KOFV3	Q4	Finland	Heikki Helanterä	2_16S	QIagen	S76	Serviformica_N
Formica rufibarbis	FRUFKOFV4 Q1	Queen	KOFV4	Q1	Finland	Heikki Helanterä	2_16S	QIagen	S77	Serviformica_N
Formica rufibarbis	FRUFKOFV4 Q4	Queen	KOFV4	Q4	Finland	Heikki Helanterä	2_16S	QIagen	S78	Serviformica_N
Formica selysi	FSELDE181 Q1	Queen	DE181	Q1	Switzerland	Michel Chapuisat	2_16S	QIagen	S79	Serviformica_S
Formica pratensis	FPRA X Q	Queen	FPRAX		Finland	Heikki Helanterä	2_16S	QIagen	S8	Formica s.str.
Formica selysi	FSELDE181 Q2	Queen	DE181	Q2	Switzerland	Michel Chapuisat	2_16S	QIagen	S80	Serviformica_S
Formica selysi	FSELDE182 Q1	Queen	DE182	Q1	Switzerland	Michel Chapuisat	2_16S	QIagen	S81	Serviformica_S
Formica selysi	FSELDE182 Q2	Queen	DE182	Q2	Switzerland	Michel Chapuisat	2_16S	QIagen	S82	Serviformica_S
Formica selysi	FSELDE186 Q1	Queen	DE186	Q1	Switzerland	Michel Chapuisat	2_16S	QIagen	S83	Serviformica_S
Formica selysi	FSELDE186 Q2	Queen	DE186	Q2	Switzerland	Michel Chapuisat	2_16S	QIagen	S84	Serviformica_S
Formica selysi	FSELDE200 Q1	Queen	DE200	Q1	Switzerland	Michel Chapuisat	2_16S	QIagen	S85	Serviformica_S
Formica selysi	FSELDE203 Q1	Queen	DE203	Q1	Switzerland	Michel Chapuisat	2_16S	QIagen	S86	Serviformica_S
Formica selysi	FSELDE209 Q1	Queen	DE209	Q1	Switzerland	Michel Chapuisat	2_16S	QIagen	S87	Serviformica_S
Formica selysi	FSELDE211 Q1	Queen	DE211	Q1	Switzerland	Michel Chapuisat	2_16S	QIagen	S88	Serviformica_S
Formica selysi	FSELDE216 Q1	Queen	DE216	Q1	Switzerland	Michel Chapuisat	2_16S	QIagen	S89	Serviformica_S
Formica pratensis	FPRA A12 Q	Queen	FPRAA12		Finland	Heikki Helanterä	2_16S	QIagen	S9	Formica s.str.
Formica selysi	FSELDE234 Q1	Queen	DE234	Q1	Switzerland	Michel Chapuisat	2_16S	QIagen	S90	Serviformica_S

## Sheet: S2 - Clustering
Effect of Run - Permanova
Permutation test for adonis under reduced model
Terms added sequentially (first to last)
Permutation: free
Number of permutations: 1000
adonis2(formula = PermTable ~ Run_ID, data = WorkingTable, permutations = 1000, sqrt.dist = FALSE, add = FALSE, by = "terms")
Type	Df	SumOfSqs	R2	F	Pr(>F)
Run_ID	1	6.446	0.12262	17.889	0.000999
Residual	128	46.125	0.87738
Total	129	52.572	1
Effect of Run - Betadispersion
Analysis of Variance Table
Response: Distances
Type	Df	Sum Sq	Mean Sq	F value	Pr(>F)
Groups	1	0.12606	0.12606	7.0742	0.00882
Residuals	128	2.28095	0.01782
Effect of Clade and Species- Permanova (Run as an interactive effect and as blocked)
Permutation test for adonis under reduced model - Run as Interactive Factor
Terms added sequentially (first to last)
Permutation: free
Number of permutations: 1000
adonis2(formula = PermTable ~ Run_ID * Clade/Species, data = WorkingTable, permutations = 1000, sqrt.dist = FALSE, add = FALSE, by = "terms")
Type	Df	SumOfSqs	R2	F	Pr(>F)
Run_ID	1	6.446	0.12262	37.6775	0.000999
Clade	4	14.471	0.27526	21.1447	0.000999
Run_ID:Clade	2	3.931	0.07478	11.4882	0.000999
Run_ID:Clade:Species	13	9.074	0.17261	4.0798	0.000999
Residual	109	18.649	0.35474
Total	129	52.572	1
Permutation test for adonis under reduced model - Run Blocked as Strata
Terms added sequentially (first to last)
Permutation: free
Number of permutations: 1000
adonis2(formula = PermTable ~ Clade/Species, data = WorkingTable, permutations = 1000, sqrt.dist = FALSE, add = FALSE, by = "terms", strata = Run_ID)
Type	Df	SumOfSqs	R2	F	Pr(>F)
Clade	4	16.072	0.30571	16.4224	0.000999
Clade:Species	9	8.119	0.15444	3.6872	0.000999
Residual	116	28.381	0.53985
Total	129	52.572	1
Effect of Clade and Species- Betadispersion
Analysis of Variance Table - Clade
Response: Distances
Type	Df	Sum Sq	Mean Sq	F value	Pr(>F)
Groups	4	0.7463	0.186576	6.1504	0.0001498
Residuals	125	3.792	0.030336
Analysis of Variance Table - Species
Response: Distances
Type	Df	Sum Sq	Mean Sq	F value	Pr(>F)
Groups	13	2.2974	0.176724	4.8924	9.031e-07
Residuals	116	4.1901	0.036122
Effect of Clade and Species- TukeyHSD of Betadispersion
Tukey multiple comparisons of means - Clade Dispersion
95% family-wise confidence level
Fit: aov(formula = distances ~ group, data = df)
Comparsion	diff	lwr	upr	p adj
Formica s.str.-Coptoformica	-0.123342	-0.260723	0.0140402	0.100599
Raptiformica-Coptoformica	-0.0705206	-0.25887	0.117829	0.837998
Serviformica (1)-Coptoformica	-0.0226953	-0.152989	0.107598	0.988866
Serviformica (2)-Coptoformica	-0.232984	-0.393934	-0.0720329	0.000981766
Raptiformica-Formica s.str.	0.0528209	-0.120047	0.225689	0.915675
Serviformica (1)-Formica s.str.	0.100646	-0.00605033	0.207343	0.0744563
Serviformica (2)-Formica s.str.	-0.109642	-0.252165	0.0328813	0.214261
Serviformica (1)-Raptiformica	0.0478253	-0.119465	0.215116	0.93271
Serviformica (2)-Raptiformica	-0.162463	-0.354595	0.0296692	0.139143
Serviformica (2)-Serviformica (1)	-0.210288	-0.345992	-0.0745844	0.000338493
Tukey multiple comparisons of means - Species Dispersion
95% family-wise confidence level
Fit: aov(formula = distances ~ group, data = df)
Comparison	diff	lwr	upr	p adj
rufibarbis-cinerea	-0.449089	-0.740296	-0.157882	5.16628e-05
fusca-cinerea	-0.433783	-0.718295	-0.149271	6.69423e-05
rufibarbis-lemani	-0.375887	-0.638378	-0.113397	0.000255079
lemani-fusca	0.360581	0.105539	0.615624	0.000329392
picea-cinerea	-0.472183	-0.900828	-0.0435378	0.0171642
sanguinea-rufibarbis	0.315186	0.0239792	0.606393	0.0212154
sanguinea-fusca	0.29988	0.0153686	0.584392	0.028762
picea-lemani	-0.398981	-0.808659	0.0106974	0.0644399
gagatoides-cinerea	-0.371451	-0.756682	0.0137793	0.0706134
selysi-cinerea	-0.268248	-0.547058	0.0105615	0.0720279
rufibarbis-pressilabris	-0.284316	-0.583503	0.0148706	0.0803937
rufibarbis-exsecta	-0.270732	-0.561939	0.0204751	0.0969022
pressilabris-fusca	0.26901	-0.0236639	0.561684	0.106363
fusca-exsecta	-0.255426	-0.539938	0.0290858	0.127822
rufibarbis-aquilonia	-0.239641	-0.518451	0.0391684	0.174489
fusca-aquilonia	-0.224335	-0.496144	0.0474739	0.225847
lemani-gagatoides	0.298249	-0.0657593	0.662258	0.235825
rufibarbis-pratensis	-0.232802	-0.524009	0.0584054	0.271036
sanguinea-picea	0.33828	-0.0903649	0.766925	0.290385
selysi-lemani	-0.195046	-0.443711	0.0536193	0.299747
truncorum-rufibarbis	0.225846	-0.0653613	0.517053	0.317353
truncorum-cinerea	-0.223243	-0.51445	0.0679638	0.335765
pratensis-fusca	0.217496	-0.067016	0.502007	0.340301
cinerea-aquilonia	0.209448	-0.0693616	0.488257	0.36875
pratensis-cinerea	-0.216287	-0.507494	0.0749197	0.387599
truncorum-fusca	0.21054	-0.0739719	0.495052	0.393731
pressilabris-picea	0.30741	-0.126696	0.741516	0.468218
picea-exsecta	-0.293826	-0.722471	0.134819	0.523456
lugubris-cinerea	-0.280073	-0.708718	0.148572	0.602654
selysi-rufibarbis	0.180841	-0.0979685	0.459651	0.614371
picea-aquilonia	-0.262735	-0.683056	0.157586	0.671247
sanguinea-gagatoides	0.237549	-0.147682	0.622779	0.691113
exsecta-cinerea	-0.178357	-0.469564	0.11285	0.70078
selysi-fusca	0.165535	-0.106274	0.437344	0.708744
pratensis-picea	0.255896	-0.17275	0.684541	0.735816
truncorum-picea	0.24894	-0.179705	0.677585	0.77071
truncorum-lemani	-0.150041	-0.412532	0.112449	0.789443
pressilabris-cinerea	-0.164773	-0.46396	0.134414	0.829272
lemani-aquilonia	0.136246	-0.112419	0.384911	0.834336
pratensis-lemani	-0.143085	-0.405576	0.119405	0.839275
pressilabris-gagatoides	0.206679	-0.184619	0.597976	0.867337
lugubris-lemani	-0.206871	-0.616549	0.202807	0.900781
gagatoides-exsecta	-0.193094	-0.578325	0.192136	0.905577
selysi-picea	0.203935	-0.216386	0.624256	0.924561
selysi-sanguinea	-0.134345	-0.413155	0.144464	0.928154
sanguinea-cinerea	-0.133903	-0.42511	0.157304	0.948986
gagatoides-aquilonia	-0.162004	-0.53795	0.213943	0.969241
pratensis-gagatoides	0.155164	-0.230067	0.540395	0.982468
lemani-exsecta	0.105155	-0.157335	0.367646	0.983267
rufibarbis-lugubris	-0.169016	-0.597661	0.259629	0.985418
truncorum-gagatoides	0.148208	-0.237023	0.533439	0.988262
lugubris-fusca	0.15371	-0.270415	0.577835	0.993189
picea-lugubris	-0.19211	-0.723779	0.339559	0.993376
selysi-pressilabris	-0.103475	-0.390609	0.183659	0.993539
sanguinea-lugubris	0.14617	-0.282475	0.574815	0.99618
pressilabris-lemani	-0.0915709	-0.362887	0.179745	0.996544
selysi-exsecta	-0.089891	-0.3687	0.188919	0.9978
truncorum-sanguinea	-0.0893405	-0.380548	0.201867	0.998669
sanguinea-pratensis	0.0823846	-0.208822	0.373592	0.999429
lemani-cinerea	-0.073202	-0.335692	0.189289	0.99951
selysi-gagatoides	0.103203	-0.272743	0.47915	0.999586
sanguinea-aquilonia	0.0755452	-0.203264	0.354355	0.99964
pressilabris-lugubris	0.1153	-0.318806	0.549406	0.99971
lugubris-exsecta	-0.101716	-0.530361	0.326929	0.999917
sanguinea-lemani	-0.0607008	-0.323191	0.20179	0.999938
selysi-aquilonia	-0.0588001	-0.324635	0.207034	0.999963
picea-gagatoides	-0.100732	-0.598062	0.396599	0.999987
rufibarbis-gagatoides	-0.0776376	-0.462868	0.307593	0.999987
truncorum-pressilabris	-0.0584704	-0.357657	0.240716	0.999991
selysi-pratensis	-0.0519607	-0.33077	0.226849	0.999995
lugubris-gagatoides	0.0913785	-0.405952	0.588709	0.999996
pressilabris-pratensis	0.0515145	-0.247672	0.350701	0.999998
lugubris-aquilonia	-0.070625	-0.490946	0.349696	0.999999
gagatoides-fusca	0.0623316	-0.317863	0.442526	0.999999
truncorum-selysi	0.0450048	-0.233805	0.323814	0.999999
pressilabris-aquilonia	0.0446751	-0.242459	0.331809	0.999999
truncorum-exsecta	-0.0448862	-0.336093	0.246321	1
sanguinea-exsecta	0.0444543	-0.246753	0.335661	1
pratensis-lugubris	0.0637856	-0.36486	0.492431	1
pratensis-exsecta	-0.0379303	-0.329137	0.253277	1
truncorum-lugubris	0.0568296	-0.371816	0.485475	1
exsecta-aquilonia	0.0310908	-0.247719	0.3099	1
pratensis-aquilonia	-0.00683942	-0.285649	0.27197	1
truncorum-aquilonia	-0.0137953	-0.292605	0.265014	1
pressilabris-exsecta	0.0135843	-0.285603	0.312771	1
picea-fusca	-0.0383999	-0.462525	0.385725	1
rufibarbis-fusca	-0.015306	-0.299818	0.269206	1
selysi-lugubris	0.0118249	-0.408496	0.432146	1
rufibarbis-picea	0.023094	-0.405551	0.451739	1
truncorum-pratensis	-0.00695592	-0.298163	0.284251	1
sanguinea-pressilabris	0.0308701	-0.268317	0.330057	1

## Sheet: S3 - SIMPER
Clade-Level Differences
ASV Genus	Formica s.str._Coptoformica	Formica s.str._Serviformica (1)	Formica s.str._Raptiformica	Formica s.str._Serviformica (2)	Coptoformica_Serviformica (1)	Coptoformica_Raptiformica	Coptoformica_Serviformica (2)	Serviformica (1)_Raptiformica	Serviformica (1)_Serviformica (2)	Raptiformica_Serviformica (2)	Mean	Standard Error
Wolbachia	0.720561	0.500654	0.619335	0.719403	0.460671	0.64562	0.78797	0.279246	0.364091	0.6491	0.548971	0.166797
Lactobacillus	0.0516809	0.0666113	0.0328677	0.0731938	0.0906371	0.0543436	0.100836	0.064063	0.0828864	0.067694	0.065612	0.0198369
Lilliensternia	NA	0.333494	NA	NA	0.362158	NA	NA	0.383201	0.38996	NA	0.366529	0.0254009
Spiroplasma	NA	0.00798858	0.0396792	0.0179713	0.00999898	0.0471974	0.021955	0.0508393	0.0249864	0.0739211	0.0260595	0.0218088
Species-Level Differences
ASV Genus	lugubris_aquilonia	lugubris_exsecta	lugubris_lemani	lugubris_pratensis	lugubris_pressilabris	lugubris_truncorum	lugubris_fusca	lugubris_sanguinea	lugubris_cinerea	lugubris_gagatoides	lugubris_picea	lugubris_rufibarbis	lugubris_selysi	aquilonia_exsecta	aquilonia_lemani	aquilonia_pratensis	aquilonia_pressilabris	aquilonia_truncorum	aquilonia_fusca	aquilonia_sanguinea	aquilonia_cinerea	aquilonia_gagatoides	aquilonia_picea	aquilonia_rufibarbis	aquilonia_selysi	exsecta_lemani	exsecta_pratensis	exsecta_pressilabris	exsecta_truncorum	exsecta_fusca	exsecta_sanguinea	exsecta_cinerea	exsecta_gagatoides	exsecta_picea	exsecta_rufibarbis	exsecta_selysi	lemani_pratensis	lemani_pressilabris	lemani_truncorum	lemani_fusca	lemani_sanguinea	lemani_cinerea	lemani_gagatoides	lemani_picea	lemani_rufibarbis	lemani_selysi	pratensis_pressilabris	pratensis_truncorum	pratensis_fusca
Wolbachia	0.527747	0.672776	0.384278	0.559841	0.58991	0.486497	0.267471	0.52779	0.413034	0.713026	0.720123	0.657059	0.328755	0.781304	0.4802	0.530823	0.637165	0.542902	0.380114	0.597023	0.61775	0.722511	0.739931	0.650782	0.509501	0.43069	0.818582	0.873125	0.809017	0.31471	0.680514	0.527549	0.75544	0.759628	0.685292	0.417479	0.529279	0.518854	0.499064	0.143514	0.341999	0.203627	0.37852	0.435267	0.32363	0.163829	0.690398	0.577974	0.438929
Entomoplasma	0.0684452	0.0888079	0.0544553	0.0604733	0.0729174	0.0709876	0.0484882	0.0854799	0.102132	0.0728644	0.0676975	0.0998055	0.0805348	NA	NA	NA	NA	NA	NA	NA	NA	NA	NA	NA	NA	NA	NA	NA	NA	NA	NA	NA	NA	NA	NA	NA	NA	NA	NA	NA	NA	NA	NA	NA	NA	NA	NA	NA	NA
Pseudomonas	0.0245476	0.0289157	0.0202799	0.0226046	0.0252317	0.025068	0.0193965	0.0289245	0.0384268	0.0263974	0.0249654	0.0321839	0.0275206	NA	NA	NA	NA	NA	NA	NA	0.00532251	NA	NA	NA	NA	NA	NA	NA	NA	NA	NA	0.00716568	NA	NA	NA	NA	NA	NA	NA	NA	NA	0.00418237	NA	NA	NA	NA	NA	NA	NA
Acinetobacter	0.0492388	0.0626138	0.0394878	0.0438969	0.0520597	0.0509052	0.035728	0.0607613	0.0766423	0.0525523	0.0490082	0.0702617	0.0573502	NA	NA	NA	NA	NA	NA	NA	0.00438913	NA	NA	NA	NA	NA	NA	NA	NA	NA	NA	0.00591711	NA	NA	NA	NA	NA	NA	NA	NA	NA	0.00344734	NA	NA	NA	NA	NA	NA	NA
Lactobacillus	0.0429052	0.0428201	0.0745077	0.00585777	0.0461214	0.0342867	0.00302669	0.0109785	0.0402073	0.0790809	0.0891025	0.0283791	0.0753647	0.0616276	0.0981541	0.0373571	0.0638718	0.0544285	0.0332177	0.0498846	0.0789538	0.111873	0.118996	0.0761963	0.110201	0.112746	0.0358822	0.066342	0.0518407	0.0316339	0.0533499	0.0917751	0.126212	0.133472	0.0856151	0.129969	0.0646075	0.10365	0.0935271	0.0524902	0.0877978	0.116002	0.0961672	0.0923006	0.0974436	0.0969984	0.0401231	0.0292377	0.00708425
Lilliensternia	NA	NA	0.366568	NA	NA	NA	0.593409	NA	0.122858	NA	NA	NA	0.362868	NA	0.341145	NA	NA	NA	0.541298	NA	0.111479	NA	NA	NA	0.326305	0.376277	NA	NA	NA	0.613826	NA	0.128044	NA	NA	NA	0.385546	0.324348	0.344019	0.343642	0.583869	0.378862	0.470239	0.359797	0.347522	0.404872	0.537753	NA	NA	0.507061
Spiroplasma	NA	NA	0.00299917	NA	NA	NA	NA	0.0453497	0.01497	NA	NA	0.0351837	0.020715	NA	0.00263467	NA	NA	NA	NA	0.0401116	0.0131665	NA	NA	0.0309406	0.0182007	0.00352093	NA	NA	NA	NA	0.0514137	0.0181535	NA	NA	0.0410284	0.0248734	0.00229847	0.00283581	0.0027412	NA	0.0354437	0.0132684	0.00278589	0.0025777	0.0250103	0.0145133	NA	NA	NA
Tsukamurella	NA	NA	NA	NA	NA	NA	NA	0.000634464	0.0328884	NA	NA	NA	NA	NA	NA	NA	NA	NA	NA	0.000556665	0.028921	NA	NA	NA	NA	NA	NA	NA	NA	NA	0.000758487	0.0381853	NA	NA	NA	NA	NA	NA	NA	NA	NA	0.0228735	NA	NA	NA	NA	NA	NA	NA
Serratia	NA	NA	NA	NA	NA	NA	NA	NA	0.0391123	NA	NA	NA	NA	NA	NA	NA	NA	NA	NA	NA	0.034342	NA	NA	NA	NA	NA	NA	NA	NA	NA	NA	0.0462107	NA	NA	NA	NA	NA	NA	NA	NA	NA	0.0269899	NA	NA	NA	NA	NA	NA	NA
Allorhizobium-Neorhizobium-Pararhizobium-Rhizobium	NA	NA	NA	NA	NA	NA	NA	NA	0.0110565	NA	NA	NA	0.00571033	NA	NA	NA	NA	NA	NA	NA	0.00970679	NA	NA	NA	0.00500956	NA	NA	NA	NA	NA	NA	0.013086	NA	NA	NA	0.00776431	NA	NA	NA	NA	NA	0.00762398	NA	NA	NA	0.00385521	NA	NA	NA
ASVs which account for over 50 percent of the variation
ASVs which account for between 1-49 percent of the variation
ASVs which account for less than 1 percent of the variation*
ASV does not account for any percent of the variation in this comparison.
*These ASV measurements are only included because the taxonomic ID they belong to accounts for at least one percent of the variation in at least one comparision.
[truncated: 47 more columns]

## Sheet: S4 - Fisher
			Sample Count				Fischer Test
	ASV A Genus	ASV B Genus	A and B	A Only	B Only	Neither	P Value	Odds Ratio	Species Tested
	Pseudomonas	Wolbachia	3	0	2	8	0.034965	Inf	First_lugubris;Second_cinerea
	Stenotrophomonas	Wolbachia	4	0	3	18	0.0027668	Inf	First_lugubris;Second_cinerea;Second_selysi
	Lactobacillus	Wolbachia	58	10	34	16	0.0417441	2.70521	First_aquilonia;First_exsecta;First_lemani;First_pratensis;First_pressilabris;First_truncorum;First_fusca;Second_aquilonia;Second_truncorum;Second_exsecta;Second_pressilabris;Second_sanguinea;Second_cinerea;Second_lemani;Second_gagatoides;Second_picea;Second_rufibarbis;Second_pratensis;Second_selysi
	Pseudomonas	Stenotrophomonas	3	0	0	10	0.0034965	Inf	First_lugubris;Second_cinerea
	Lactobacillus	Lilliensternia	7	9	19	5	0.0408108	0.21407	First_lemani;First_fusca;Second_cinerea;Second_lemani;Second_selysi

## Sheet: S5 - Congruence
	Phylobiome	HostTree_taxa	Phylobiome_taxa	Common_taxa	RFCluster.0.5.	RFCluster.0.5._toYuleAvg	RFCluster.0.5._toUnifAvg	MatchingCluster	MatchingCluster_toYuleAvg	MatchingCluster_toUnifAvg
	Full Phylobiome	13	14	13	6**	0.5565**	0.5544**	19	0.4653**	0.4308**
	Lactobacillus	13	13	12	8	0.8205**	0.8172**	18	0.507**	0.4761**
	Spiroplasma	13	5	5	1**	0.3805**	0.3776**	2**	0.3351**	0.3366**
	Wolbachia	13	12	11	7*	0.8014**	0.7952**	21	0.6919**	0.6572**
			*p < 0.05
			**p<0.01

## Sheet: S6 - Primers
	Primer pairs used in 16S runs
	16S V4 original	515F_Caporaso	GTGCCAGCMGCCGCGGTAA	(Caporaso et al., 2011)
		806R_Caporaso	GGACTACHVGGGTWTCTAAT	(Caporaso et al., 2011)

## Sheet: S7-16S Control
Unfiltered ASV Counts from Negative Control Samples
Run 1					Run 2
		ASV ID					ASV ID
Control	Sample ID	a1254ef60969d5662fe5996e8a18c9d0			Control	Sample ID	1d3bce803a5e23d4ed19898d9bc620d8	3b4604a83b9366bfae05a78e822a3ff0	4a167cc33b8228328bd29a99d0c1d19f	97e6b3bf0568177ef58e0f8a0d7f8156	9f769f7534a590ccfd39d7ce02f79c68	a07f77fb4bc489420fc6fa5ae457b982	a1254ef60969d5662fe5996e8a18c9d0	b7e80023045d42995293ad96970043ec
Control	O994	0			Control	S184	6	47	29	37	19	30	63	26
Control	O995	0				S1	0	0	1423	0	1384	0	834	0
Control	O996	9				S10	0	0	3330	0	3221	0	1098	0
Control	O997	0				S11	0	0	1690	0	1763	0	907	0
Control	O998	0				S12	0	0	660	0	704	0	671	0
Control	O999	0				S13	0	0	823	0	894	0	556	0
	O101	0				S14	0	0	1566	0	1718	0	1520	0
	O102	1574				S15	0	0	2783	0	3098	0	0	0
	O45	1477				S16	0	0	944	0	1007	0	0	0
	O47	0				S17	0	0	1900	0	1721	0	0	0
	O48	628				S18	0	0	1941	0	1630	0	0	0
	O49	1194				S19	0	0	0	0	0	0	1096	0
	O50	5766				S2	0	0	1731	0	1655	0	857	0
	O51	2403				S20	0	0	0	0	0	0	948	0
	O52	467				S21	0	0	0	0	0	0	720	0
	O53	0				S22	0	0	0	0	0	0	1161	0
	O54	0				S23	0	0	0	0	0	0	1433	0
	O55	0				S24	0	0	0	0	0	0	0	0
	O56	0				S25	0	0	0	0	0	0	0	0
	O57	0				S26	0	0	0	0	0	0	0	0
	O58	0				S27	0	0	0	0	0	0	0	0
	O59	0				S28	0	0	0	0	0	0	0	0
	O60	0				S29	0	0	0	0	0	0	0	0
	O61	0				S3	0	0	3081	0	2957	0	1447	0
	O62	0				S30	0	0	0	0	0	0	2611	0
	O63	0				S31	0	0	0	0	0	0	1318	0
	O64	0				S32	0	0	547	0	585	0	0	0
	O65	0				S33	0	0	533	0	545	0	0	0
	O66	0				S34	0	0	567	0	508	0	0	0
	O67	0				S35	0	0	601	0	515	0	0	0
	O68	1410				S36	0	0	493	0	414	0	0	0
	O69	794				S37	0	0	397	0	326	0	0	0
	O70	1209				S38	0	0	824	0	771	0	0	0
	O71	1333				S39	0	0	0	0	0	0	0	0
	O73	3996				S4	0	0	2283	0	2231	0	1097	0
	O74	8134				S40	0	0	480	0	439	0	0	0
	O75	1662				S41	0	0	0	0	0	0	0	0
	O76	4319				S42	0	0	0	0	0	0	0	0
	O77	616				S43	0	0	0	0	0	0	0	0
	O78	754				S44	0	0	0	0	138	0	0	0
	O79	933				S45	0	0	0	0	0	0	0	0
	O80	3112				S46	0	0	0	0	0	0	0	0
	O81	1065				S47	0	0	0	0	0	0	0	0
	O82	0				S48	0	0	0	0	0	0	0	0
	O84	0				S49	0	0	0	0	0	0	0	0
	O90	10891				S5	0	0	1717	0	1498	0	794	0
	O91	0				S50	0	0	0	0	0	0	0	0
	O92	687				S51	0	0	2564	0	2431	0	0	0
	O93	6946				S52	0	0	1494	0	1646	0	0	0
	O94	1880				S53	0	0	0	0	0	0	0	0
	O95	3681				S54	0	0	1493	0	1589	0	0	0
	O96	2476				S55	0	0	204	0	236	0	0	0
						S56	0	0	490	0	531	0	0	0
						S57	0	0	597	0	630	0	0	0
						S58	0	0	1594	0	1497	0	0	0
						S59	0	0	805	0	821	0	0	0
						S6	0	0	2289	0	2106	0	968	0
						S60	0	0	754	0	878	0	0	0
						S61	0	0	1919	0	2131	0	259	0
						S66	0	0	2135	0	1768	0	0	0
						S67	0	0	2942	0	2757	0	0	0
						S68	0	0	0	0	0	0	0	0
						S69	0	0	1426	0	1210	0	0	0
						S7	0	0	3675	0	3436	0	1257	0
						S70	0	0	2051	0	1937	0	0	0
						S71	0	0	1780	0	1621	0	0	0
						S72	0	0	1121	0	978	0	0	0
						S73	0	0	1803	0	1713	0	0	0
						S74	0	0	1941	0	1811	0	0	0
						S75	0	0	4897	0	4722	0	0	0
						S76	0	0	5309	0	4661	0	0	0
						S77	0	0	1515	0	1355	0	0	0
						S78	0	0	1784	0	1635	0	0	0
						S79	0	0	0	0	0	0	0	0
						S8	0	0	3927	0	3781	0	523	0
						S80	0	0	0	0	0	0	0	0
						S81	0	0	115	0	0	0	0	0
						S82	0	0	0	0	0	0	0	0
						S83	0	0	0	0	0	0	0	0
						S84	0	0	0	0	0	0	0	0
						S85	0	0	0	0	0	0	0	0
						S86	0	0	0	0	0	0	0	0
						S87	0	0	0	0	0	0	0	0
						S88	0	0	0	0	0	0	0	0
						S89	0	0	0	0	0	0	0	0
						S9	0	0	2430	0	2544	0	940	0
						S90	0	0	0	0	0	0	0	0

## Sheet: ASV_Table
ASV_ID	O102	O45	O47	O48	O49	O50	O51	O52	O53	O54	O55	O56	O57	O58	O59	O60	O61	O62	O63	O64	O65	O67	O68	O69	O70	O71	O73	O74	O75	O76	O77	O78	O79	O80	O81	O82	O84	O90	O91	O92	O93	O94	O95	O96	S1	S10	S11	S12	S13
001fe04a20976c3661fdcca8a844eed3	0	0	0	0	0	0	0	0	0	0	0	0	0	0	0	0	0	0	0	0	0	0	0	0	0	0	2396	6692	953	3206	368	0	0	0	0	0	0	0	0	578	0	0	0	0	0	0	0	0	0
045cef2c110b520320a13c83f76d02e9	1338	0	0	0	0	0	0	0	0	0	0	0	0	0	0	0	0	0	0	0	0	0	0	0	0	0	0	0	0	0	0	0	0	0	0	0	0	0	0	0	0	0	0	0	0	0	0	0	0
0486f0d5db9e81245bb43cb397d05506	0	0	0	0	0	0	0	0	0	0	0	0	0	0	0	0	0	0	0	0	0	0	0	0	0	0	0	0	0	0	0	0	0	0	0	0	0	0	0	0	0	0	0	0	1319	2375	1315	1223	947
04b04b78bc526b5ae3d4e2221935147b	0	0	0	0	0	0	0	0	0	0	0	0	0	0	0	0	0	0	0	0	0	0	0	0	0	0	0	0	0	0	0	0	0	0	0	0	0	0	0	0	0	0	0	0	0	0	0	0	0
061d6b0b05ade0d50abf145bf77419ec	0	0	0	0	0	0	0	0	0	0	0	0	0	0	0	0	0	0	0	0	0	0	0	0	0	0	0	0	0	0	0	0	0	0	0	0	0	0	0	0	0	0	0	0	579	1250	753	276	431
07ce1720c89f7418a19770f0b662bd50	0	0	0	0	0	0	0	0	0	0	0	0	0	0	0	0	0	0	0	0	0	0	0	0	0	0	0	0	0	0	0	0	0	0	0	0	0	0	0	0	0	0	0	0	0	0	0	0	0
086d5c4865feca30cd9f31678b76a82c	0	0	0	0	0	0	0	0	0	0	0	0	0	0	0	0	0	0	0	0	0	0	0	0	0	0	0	0	0	0	0	0	0	0	0	0	0	0	0	0	0	0	0	0	0	0	0	0	0
0c076c3b9d7fa8aa6e4b84ccf0420979	0	0	0	0	0	0	0	0	0	0	0	0	0	0	683	2897	5344	1378	2106	0	0	377	0	0	0	0	0	0	0	0	0	0	0	0	0	0	0	0	0	0	0	0	0	0	0	0	0	0	0
0e86ab1f2644a388c57d85f24ef387c9	0	0	0	0	0	0	0	0	0	0	0	0	0	0	0	0	0	0	0	0	0	0	0	0	0	0	0	0	0	0	0	0	0	0	0	0	0	0	0	0	0	0	0	0	0	0	0	0	0
0f076077acd56a2c5429047ae30ef87d	0	0	0	0	0	0	0	0	0	0	0	0	0	0	0	0	0	0	0	0	0	0	0	0	0	0	0	0	0	0	0	0	0	0	0	0	0	0	0	0	0	0	0	0	0	0	0	0	0
0f33d1783870d2ad8b81249f444724cb	0	0	0	0	0	0	0	0	0	0	0	0	0	0	0	0	0	0	0	0	0	0	0	0	0	0	0	0	0	0	0	0	0	0	0	0	0	0	0	0	0	0	0	0	0	0	0	0	0
0f3c081111d5cab5b42a4b83f2f4fb2b	0	0	0	0	0	0	0	0	0	0	0	0	0	0	0	0	0	0	0	0	0	0	0	0	0	0	0	0	0	0	0	0	0	0	0	0	0	0	0	0	0	0	0	0	0	0	0	0	0
0f6f1e6b7cf2b05618cad87411a06abd	0	0	0	0	0	0	0	0	0	0	0	0	0	0	0	0	0	0	0	0	0	0	0	0	0	0	0	0	0	0	0	0	0	0	0	0	0	0	0	0	0	0	0	0	0	0	0	0	0
111a734ec83e6be38670af2deb948437	0	0	0	0	0	0	0	0	0	0	0	0	0	0	0	0	0	0	0	0	0	0	0	0	0	0	0	0	0	0	0	0	0	0	0	0	0	0	0	0	0	0	0	0	0	0	0	0	0
12e02ae1679aacd82816fa00c56e18a4	0	0	0	0	0	0	0	0	0	0	0	0	0	0	0	0	0	0	0	0	0	0	0	0	0	0	0	0	0	0	0	0	0	0	0	0	0	0	0	0	0	0	0	0	0	0	0	0	0
14f18bf13355052885ef5c75c0e5d8d9	0	0	0	130	317	0	0	0	0	0	119	101	0	0	0	0	911	0	0	0	0	0	0	0	0	0	0	0	0	0	0	0	0	377	0	0	855	0	194	183	0	0	0	0	0	0	0	0	0
156567db1de1db88b0ae4873d4d12085	0	0	0	125	310	0	0	0	0	0	139	0	0	0	0	0	1152	0	0	0	0	0	0	0	0	0	0	0	0	700	0	106	0	410	0	0	1054	0	252	229	0	0	0	0	0	0	0	0	0
18296aaed3d923d65f9bfa7614abc9e3	0	0	0	0	0	0	0	0	0	0	0	0	0	0	0	0	0	0	0	0	0	0	0	0	0	0	0	0	0	0	0	0	0	0	0	0	0	0	0	0	0	0	0	0	0	0	0	0	0
19cab2fc4337ba3ea624c687b0f2d07a	0	0	0	0	0	0	0	0	0	0	0	0	0	0	0	0	0	0	0	0	0	0	0	0	0	0	0	0	0	0	0	0	0	0	0	0	0	0	0	0	0	0	0	0	0	0	0	0	0
1afdf2bd2f969b578846ca457110bf77	0	0	0	0	0	0	0	0	0	0	0	0	0	0	0	0	0	0	0	0	0	0	0	0	0	0	0	0	0	0	0	0	0	0	0	0	0	0	0	0	0	0	0	0	0	0	0	0	0
1c81fe74463c3a03c4d91a04371e39b9	0	0	0	0	0	0	0	0	0	0	0	0	0	0	0	0	955	0	0	0	0	0	0	0	0	0	0	0	0	0	0	0	0	0	0	0	0	0	0	0	0	0	0	0	0	0	0	0	0
1d3bce803a5e23d4ed19898d9bc620d8	0	0	0	0	0	0	0	0	0	0	0	0	0	0	0	0	0	0	0	0	0	0	0	0	0	0	0	0	0	0	0	0	0	0	0	0	0	0	0	0	0	0	0	0	0	0	0	0	0
1de98ccaa519268d6279a16b2864c4ea	0	0	514	0	0	0	0	0	0	0	0	0	0	0	0	0	0	0	0	0	0	0	0	0	0	0	0	0	0	0	0	0	0	0	0	0	0	0	0	0	0	0	0	0	0	0	0	0	0
22004f6738bef5eac7c79f4c9ba0a404	0	0	0	0	0	0	0	0	0	0	0	0	0	0	0	0	0	0	0	0	0	0	0	0	0	0	0	0	0	0	0	0	0	0	0	0	0	0	0	0	0	0	0	0	0	0	0	0	0
22bfc41bb267c438c093475e715f0c36	0	0	1887	0	0	0	0	0	0	0	0	0	0	0	0	0	0	0	0	0	0	0	0	0	0	0	0	0	0	0	0	0	0	0	0	0	0	0	0	0	0	0	0	0	0	0	0	0	0
2479662f6cddb7239fd92ccfaa17b4d4	0	0	0	0	0	0	0	0	0	0	0	0	0	0	907	3753	7287	1366	2794	0	0	515	0	0	0	0	0	0	0	0	0	0	0	0	0	0	0	0	0	0	0	0	0	0	0	0	0	0	0
24bbf64379fb602a485a2b592ec857dc	0	0	0	0	0	0	0	0	0	0	0	0	0	0	0	0	0	0	0	0	0	0	0	0	0	0	0	0	0	0	0	0	0	0	0	0	0	0	0	0	0	0	0	0	0	0	0	0	0
261f71356162f6f8eb776cd206c4ade9	0	0	0	0	0	0	0	0	0	0	0	0	0	0	0	0	0	0	0	0	0	0	0	0	0	0	0	0	0	0	0	0	0	0	0	0	0	0	0	0	0	0	0	0	0	0	0	0	0
2659386e29de5810bda4632852bd5076	0	0	0	0	0	0	0	0	0	0	0	0	0	0	0	0	0	0	0	0	0	0	0	0	0	0	0	0	0	0	0	0	0	0	0	0	0	0	0	0	0	0	0	0	0	0	0	0	0
27ad5f6634a58ab2cc5e6e4d18cb467b	0	0	0	0	0	0	0	0	0	0	0	0	0	3455	990	2999	0	6684	5679	7613	1288	992	0	0	0	0	0	0	0	0	0	0	0	0	0	2578	3136	0	0	0	0	0	0	0	0	0	0	0	0
284733fd7ea81e12c08e4b1864ba96b7	0	0	0	0	0	0	0	0	0	0	0	0	0	0	0	0	0	0	0	0	0	0	0	0	0	0	0	0	0	0	0	0	0	0	0	0	0	0	0	0	0	0	0	0	0	0	0	0	0
290018278984829d432712aa0dfca7d2	0	0	0	0	0	0	0	0	0	0	0	0	0	0	0	0	0	0	0	0	0	0	0	0	0	0	0	0	0	0	0	0	0	0	0	0	0	0	0	0	0	0	0	0	0	0	0	0	0
291003b889ffd6481cc24417d0d17063	1686	973	0	374	1495	3987	1926	430	195	437	548	288	1609	1290	0	0	0	0	0	0	0	0	1136	643	2736	986	0	0	0	0	0	265	468	1417	403	1150	0	2743	376	0	5340	1366	1102	870	0	0	0	0	0
299e37a3b81b5f91962195ee267b5f4f	0	0	0	0	0	0	0	0	0	0	0	0	0	0	0	0	0	0	0	0	0	0	0	0	0	0	0	0	0	0	0	0	0	0	0	0	0	0	0	0	0	0	0	0	0	0	0	0	0
2a582094ba793c33f2e6af5cbc4e63d3	0	0	0	0	0	0	0	0	0	0	0	0	0	0	0	0	0	0	0	0	0	0	0	0	0	0	0	0	0	0	0	0	0	0	0	0	0	0	0	0	0	0	0	0	743	1598	815	346	430
2d33241be113432e14f53e09fca8b77e	1675	1700	0	728	1305	6930	2444	555	0	0	0	0	0	0	0	0	0	0	0	0	0	0	1850	987	1413	1799	4942	9974	1787	5622	661	965	1221	3195	1249	0	0	12956	0	754	8267	1850	4223	2961	0	0	0	0	0
2d8e442d4721d5d3381dd8ff87036e75	0	0	0	0	0	1118	0	0	0	0	0	0	0	0	0	0	0	0	0	0	0	0	0	0	0	0	0	0	0	0	0	0	0	0	0	0	0	0	0	0	0	0	0	0	0	0	0	0	0
2df2a4ff0f705f6db16e3953e9a87a14	0	0	0	0	0	0	0	0	0	0	0	0	0	0	0	0	0	0	0	0	0	0	0	0	0	0	0	0	0	0	0	0	0	0	0	0	0	0	0	0	0	0	0	0	0	0	0	0	0
2ef8ecd9ab840e1a28aceeecb59a2d24	0	0	0	0	0	0	0	0	0	0	0	0	0	0	0	0	0	0	0	0	0	0	0	0	0	0	0	0	0	0	0	0	0	0	0	0	0	0	0	0	0	0	0	0	0	0	0	0	0
2f54b93f017b42168272e93285446828	0	0	0	0	0	0	0	0	0	0	0	0	0	0	0	0	0	0	0	0	0	0	0	0	0	0	0	0	0	0	0	0	0	0	0	0	0	0	0	0	0	0	0	0	0	0	0	0	0
30395f6b1411df03902bce39f84f15d5	0	0	0	0	0	0	0	0	0	0	0	0	0	0	0	0	0	0	0	0	0	0	0	0	0	0	0	0	0	0	0	0	0	0	0	0	0	0	0	0	0	0	0	0	0	0	0	0	0
329654e586b2368047ebb733a182e56e	0	0	0	0	0	0	0	0	0	0	0	0	0	0	0	0	0	0	0	0	0	0	0	0	0	0	0	0	0	0	0	0	0	0	0	0	0	0	0	0	0	0	0	0	0	0	0	0	0
32e444f71981001efa33c96f3881a7f9	695	0	0	0	0	0	0	0	0	0	0	0	0	0	0	0	0	0	0	0	0	0	0	0	0	0	0	0	0	0	0	0	0	0	0	0	0	0	0	0	0	0	0	0	0	0	0	0	0
3337b47d5fbf6f3ec9a1c936d64da1b7	0	0	0	0	0	0	0	0	0	0	0	0	0	7348	2197	6243	0	10762	12550	21203	1811	2218	0	0	0	0	0	0	0	0	0	0	0	0	0	6100	7142	0	0	0	0	0	0	0	0	0	0	0	0
341a4eff15ea31b735c1ac1a8feb18f8	870	0	0	0	0	0	0	0	0	0	0	0	0	0	0	0	0	0	0	0	0	0	0	0	0	0	0	0	0	0	0	0	0	0	0	0	0	0	0	0	0	0	0	0	0	0	0	0	0
35389fac30fc5e1482daf0f63165cb6b	0	0	0	0	0	0	0	0	0	0	0	0	0	0	0	0	0	0	0	0	0	0	0	0	0	0	0	0	0	0	0	0	0	0	0	0	0	0	0	0	0	0	0	0	0	0	0	0	0
36c835ed43aad627090eec7890bb2289	0	0	193	0	0	0	0	0	0	0	0	0	0	0	0	0	0	0	0	0	0	0	0	0	0	0	0	0	0	0	0	0	0	0	0	0	0	0	0	0	0	0	0	0	0	0	0	0	0
371497fc631134a7ca9ebd3c6e1ed77e	0	0	0	0	0	3353	915	157	286	207	185	99	2000	0	0	0	0	0	0	0	0	0	0	0	0	0	893	0	953	3264	0	129	213	0	0	0	0	0	174	0	0	670	0	0	0	0	0	0	0
3a2774c5a758e162224e42bce07977a4	0	0	0	0	0	0	0	0	0	0	0	0	0	0	0	0	0	0	0	0	0	0	0	0	0	0	0	0	0	0	0	0	0	0	0	0	0	0	0	0	0	0	0	0	0	0	0	0	0
3a9f3f0dfcbdb204000356956593a78b	0	0	0	0	0	0	0	0	0	0	0	0	0	0	0	0	0	0	0	0	0	0	0	0	0	0	0	0	0	0	0	0	0	0	0	0	0	0	0	0	0	0	0	0	0	0	0	0	0
3ad7a4dd0a7944219b6ecb1392419c52	0	0	0	0	0	0	0	0	0	0	0	0	0	0	0	0	0	0	0	0	0	0	0	0	0	0	0	0	0	0	0	0	0	0	0	0	0	0	0	0	0	0	0	0	987	2808	1292	485	676
3b4604a83b9366bfae05a78e822a3ff0	0	0	0	0	0	0	0	0	0	0	0	0	0	0	0	0	0	0	0	0	0	0	0	0	0	0	0	0	0	0	0	0	0	0	0	0	0	0	0	0	0	0	0	0	0	0	0	0	0
3bd25c69974802191136729bba4fd2a0	0	0	0	0	0	0	0	0	0	0	0	0	0	0	0	0	0	0	0	0	0	0	0	0	0	0	0	0	0	0	0	0	0	0	0	0	0	0	0	0	0	0	0	0	0	0	0	0	0
3be58f900c99566b3ed7d679fc5aab38	0	0	0	0	0	0	0	0	0	0	0	0	0	0	0	0	0	0	0	0	0	0	0	0	0	0	0	0	0	0	0	0	0	0	0	0	0	0	0	0	0	0	0	0	0	0	0	0	0
3c9df4d2f20261e2a650e821998e0aa0	0	0	0	0	0	0	0	0	0	0	0	0	0	0	0	0	0	0	0	0	0	0	0	0	0	0	0	0	0	0	0	0	0	0	0	0	0	0	0	0	0	0	0	0	0	0	0	0	0
3da1e63f7c25846d336c6559eea9dde3	0	0	0	0	0	0	0	0	0	0	0	0	0	0	0	0	0	0	0	0	0	0	0	0	0	0	0	0	0	0	0	0	0	0	0	0	0	0	0	0	0	0	0	0	928	1413	860	712	622
3f4febf7dd20593468a18d9cbd25bd4b	0	0	0	0	0	0	0	0	0	0	0	0	0	0	0	0	0	0	0	0	0	0	0	0	0	0	0	0	0	0	0	0	0	0	0	0	0	0	0	0	0	0	0	0	0	0	0	0	0
430eb8b7f4bf3f8b9d7b5a5979576667	0	0	0	0	0	0	0	0	0	0	0	0	0	0	0	0	0	0	0	0	0	0	0	0	0	0	0	0	0	0	0	0	0	0	0	0	0	0	0	0	0	0	0	0	0	0	0	0	0
43f41cae22e1db36b34b55f53358be5f	0	0	0	0	0	0	0	0	0	0	0	0	0	5337	1622	4641	0	9046	8622	12189	1570	1648	0	0	0	0	0	0	0	0	0	0	0	0	0	4242	5303	0	0	0	0	0	0	0	0	0	0	0	0
44017e916a7b0ca11410681890dd5cff	0	0	1694	0	0	0	0	0	0	0	0	0	0	0	0	0	0	0	0	0	0	0	0	0	0	0	0	0	0	0	0	0	0	0	0	0	0	0	0	0	0	0	0	0	0	0	0	0	0
44fb4fbef6c2b7f3a3a810ff8f284919	0	0	0	0	0	0	0	0	0	0	0	0	0	0	0	0	0	0	0	0	0	0	0	0	0	0	0	0	0	0	0	0	0	0	0	0	0	0	0	0	0	0	0	0	0	0	0	0	0
454a449cd238dc80ae23284adf858762	0	0	0	0	0	0	0	0	0	0	0	0	0	0	0	0	0	0	0	0	0	0	0	0	0	0	0	0	0	0	0	0	0	0	0	0	0	0	0	0	0	0	0	0	0	0	0	0	0
45645e37d399dfcecd5fb5b86310426c	1340	1783	0	769	1112	7342	2039	576	0	0	0	0	0	0	0	0	0	0	0	0	0	0	1767	1068	1463	1799	5291	10266	1497	5724	616	903	1254	2853	1403	0	0	13312	0	776	8600	1551	4663	3206	1344	2416	1470	1305	959
49d330bdb78f4d76eea6e3b441e1ceee	0	0	0	0	0	0	0	0	0	0	0	0	0	4127	1192	3698	0	9661	6836	9401	1671	1175	0	0	0	0	0	0	0	0	0	0	0	0	0	3337	4135	0	0	0	0	0	0	0	0	0	0	0	0
4a167cc33b8228328bd29a99d0c1d19f	0	0	0	0	0	0	0	0	0	0	0	0	0	0	0	0	0	0	0	0	0	0	0	0	0	0	0	0	0	0	0	0	0	0	0	0	0	0	0	0	0	0	0	0	1423	3330	1690	660	823
4a80f76599f8adedd061cd02725600ac	0	0	0	0	0	0	0	0	0	0	0	0	0	0	0	0	0	0	0	0	0	0	0	0	0	0	0	0	0	0	0	0	0	0	0	0	0	0	0	0	0	0	0	0	0	0	0	0	0
4bddb0a4e32963e8b464c95c349d5bde	0	0	0	0	0	0	0	0	0	0	0	0	0	0	0	0	0	0	0	0	0	0	0	0	0	0	0	0	0	0	0	0	0	0	0	0	0	0	0	0	0	0	0	0	0	0	0	0	0
4bf854928eaf0fde684e8fb49910b542	0	0	0	0	0	0	0	0	0	0	0	0	0	0	0	0	0	0	0	0	0	0	0	0	0	0	0	0	0	0	0	0	0	0	0	0	0	0	0	0	0	0	0	0	0	0	0	0	0
4f0a759c6000ce4a0b2a8930667aa675	1372	396	0	177	1244	1708	2249	441	0	0	0	0	0	0	0	0	0	0	0	0	0	0	393	247	358	403	1157	2253	1707	1276	640	224	256	3213	346	0	0	3012	0	223	1980	1692	983	728	0	0	0	0	0
4f3561c7dc3f2ff221a7b7308932c893	0	0	0	0	0	0	0	0	0	0	0	0	0	0	0	0	0	0	0	0	0	0	0	0	0	0	0	0	0	0	0	0	0	0	0	0	0	0	0	0	0	0	0	0	0	0	0	0	0
4f84c20c2e99b7d13438c017b68ff29e	0	0	0	0	0	0	0	0	0	0	0	0	0	0	0	0	0	0	0	0	0	0	0	0	0	0	0	0	0	0	0	0	0	0	0	0	0	0	0	0	0	0	0	0	0	0	0	0	0
53cd2cde7426d333fc74c907827a4335	0	0	0	0	0	0	0	0	0	0	0	0	0	0	0	0	941	0	0	0	0	0	0	0	0	0	0	0	0	0	0	0	0	0	0	0	0	0	0	0	0	0	0	0	0	0	0	0	0
550eba0f970d3cfc1f4b37587e8c38c0	0	0	0	0	0	0	0	0	0	0	0	0	0	0	0	0	0	0	0	0	0	0	0	0	0	0	0	0	0	0	0	0	0	0	0	0	0	0	0	0	0	0	0	0	0	0	0	0	0
56c6978b9239672334784665ffefc546	0	0	0	0	0	0	0	0	0	0	0	0	0	0	0	0	0	0	0	0	0	0	0	0	0	0	0	0	0	0	0	0	0	0	0	0	0	0	0	0	0	0	0	0	0	0	0	0	0
56ee6a3f8999e77196bf4b976b570aaa	0	0	0	0	0	0	0	0	0	0	0	0	0	0	0	0	0	0	0	0	0	0	0	0	0	0	0	0	0	0	0	0	0	0	0	0	0	0	0	0	0	0	0	0	0	0	0	0	0
5758120e8047419423dc652637151659	0	0	0	0	0	0	0	0	0	0	0	0	0	0	0	0	0	0	0	0	0	0	0	0	0	0	0	0	0	0	0	0	0	0	0	0	0	0	0	0	0	0	0	0	0	0	0	0	0
575e63e0bbcaf0018b05c08c8dec6f64	0	0	0	0	0	0	0	0	0	0	0	0	0	0	0	0	0	0	0	0	0	0	0	0	0	0	0	0	0	0	0	0	0	0	0	0	0	0	0	0	0	0	0	0	0	0	0	0	0
57f32820286b582b12d021c96873cd35	0	0	0	0	0	0	0	0	0	0	0	0	0	0	0	0	0	0	0	0	0	0	0	0	0	0	0	0	0	0	0	0	0	0	0	0	0	0	0	0	0	0	0	0	0	0	0	0	0
59a5d36c1b2060a07f979b49e064a65a	0	0	0	0	0	0	0	0	342	575	650	512	2854	0	0	0	0	0	0	0	0	0	0	0	0	0	0	1133	0	0	132	0	0	0	0	0	0	0	513	0	0	0	0	0	0	0	0	0	0
5c084af7f3f472ae1ca33250236de10b	0	0	0	0	0	0	0	0	0	0	0	0	0	0	1226	5078	10859	1378	3795	0	0	758	0	0	0	0	0	0	0	0	0	0	0	0	0	0	0	0	0	0	0	0	0	0	0	0	0	0	0
5d4aecde65d25324d69d76eb0e1b4fce	0	0	0	0	0	0	0	0	0	0	0	0	0	0	0	0	0	0	0	0	0	0	0	0	0	0	0	0	0	0	0	0	0	0	0	0	0	0	0	0	0	0	0	0	0	0	0	0	0
5d8a34096bfa3d3b7463e74437acb98f	0	0	0	0	0	0	0	0	0	0	0	0	0	0	0	0	0	0	0	0	0	0	0	0	0	0	0	0	0	0	0	0	0	0	0	0	0	0	0	0	0	0	0	0	0	0	0	0	0
5df65e9f045c2b9e97262c0a99b21e15	0	0	0	0	0	0	0	0	0	0	0	0	0	0	0	0	5847	0	0	0	0	0	0	0	0	0	0	0	0	0	0	0	0	0	0	0	1935	0	0	0	0	0	0	0	0	0	0	0	0
5e305266c4cfd225456fb16e2c2b5fd8	0	0	0	0	0	0	0	0	0	0	0	0	0	0	0	0	0	0	0	0	0	0	0	0	0	0	0	0	0	0	0	0	0	0	0	0	0	0	115	0	0	0	0	0	0	0	0	0	0
5e32b087b1d47c9c068a29ec9c325271	0	0	0	0	0	0	0	0	0	0	0	0	0	0	0	0	0	0	0	0	0	0	0	0	0	0	0	0	0	0	0	0	0	0	0	0	0	0	0	0	0	0	0	0	0	0	0	0	0
5e35564db6afaf1853b9d535d6bc345b	0	0	0	0	0	0	0	0	0	0	0	0	0	0	0	0	0	0	0	0	0	0	0	0	0	0	0	0	0	0	0	0	0	0	0	0	0	0	0	0	0	0	0	0	0	0	0	0	0
6026db19af3a88eb410d10a965d8b349	0	0	0	0	0	0	0	0	0	0	0	0	0	0	0	0	0	0	0	0	0	0	0	0	0	0	0	0	0	0	0	0	0	0	0	0	0	0	0	0	0	0	0	0	0	0	0	0	0
625cb90bd7e2747c804097366199ef98	0	0	0	0	0	0	0	0	0	0	0	0	0	0	0	0	0	0	0	0	0	0	0	0	0	0	0	0	0	0	0	0	0	0	0	0	0	0	0	0	0	0	0	0	0	0	0	0	0
630c26239f2659b4014ca2ce60f69c04	0	0	0	0	0	0	0	0	0	0	0	0	0	0	0	0	0	0	0	0	0	0	0	0	0	0	0	0	0	0	0	0	0	0	0	0	0	0	0	0	0	0	0	0	0	0	0	0	0
634d2a27a80c9ad4f45de8a5415bc84c	0	0	0	0	0	0	0	0	0	0	0	0	0	0	0	0	0	0	0	0	0	0	0	0	0	0	0	0	0	0	0	0	0	0	0	0	0	0	0	0	0	0	0	0	0	0	0	0	0
63905ecf0ad2036de688729faf3f728d	0	0	0	0	0	0	0	0	0	0	0	0	0	0	0	0	0	0	0	0	0	0	0	0	0	0	0	0	0	0	0	0	0	0	0	0	0	0	0	0	0	0	0	0	0	0	0	0	0
63d66f7375f9fc6462700af561a10611	0	0	0	141	0	0	0	0	0	0	0	0	0	0	0	0	0	0	0	0	0	0	0	0	0	0	0	0	0	0	0	0	0	0	0	0	0	0	0	0	0	0	0	0	0	0	0	0	0
6414dd87b24b4354bbef7b8597453bea	0	454	725	0	0	0	0	0	0	0	0	0	0	0	0	0	0	0	0	0	0	0	0	0	0	0	0	0	0	0	0	0	0	0	0	0	0	0	0	0	0	0	0	0	0	0	0	0	0
6618b5842dc65d46e6c79df95542028f	0	0	0	0	0	0	0	0	0	0	0	0	0	0	0	0	0	0	0	0	0	0	0	0	0	0	0	0	0	0	0	0	0	0	0	0	0	0	0	0	0	0	0	0	0	0	596	0	0
67059ffd8917acc7b3d50c6b48a79fa4	0	0	0	0	0	0	0	0	0	0	0	0	0	4989	1237	4247	0	5960	8378	13563	1119	1333	0	0	0	0	0	0	0	0	0	0	0	0	0	3591	4320	0	0	0	0	0	0	0	0	0	0	0	0
6730575c4a89d3df9890448c11f513dc	0	0	0	0	0	0	0	0	0	0	0	0	0	0	0	0	0	0	0	0	0	0	0	0	0	0	0	0	0	0	0	0	0	0	0	0	0	0	0	0	0	0	0	0	0	0	0	0	0
68e159dc7430711a0fba6d58a4edb0d2	0	0	0	0	0	0	0	0	0	0	0	0	0	0	0	0	0	0	0	0	0	0	0	0	0	0	0	0	0	0	0	0	0	0	0	0	0	0	0	0	0	0	0	0	0	0	0	0	0
68ecdf8107a1682141fa2f355314b906	0	0	0	0	0	0	0	0	0	0	0	0	0	0	0	0	0	0	0	0	0	0	0	0	0	0	0	0	0	0	0	0	0	0	0	0	0	0	0	0	0	0	0	0	0	0	0	0	0
6b509c142e0c6c2f3ce91186ee2cd73b	0	0	0	0	0	0	0	0	0	0	0	0	0	0	0	0	0	0	0	0	0	0	0	0	0	0	0	0	0	0	0	0	0	0	0	0	0	0	0	0	0	0	0	0	0	0	0	0	0
6d4ad3489c2e899dd28d118f5e288538	0	0	0	0	0	0	0	0	0	0	0	0	0	0	0	0	0	0	0	0	0	0	0	0	0	0	0	0	0	0	0	0	0	0	0	0	0	0	0	0	0	0	0	0	0	0	0	0	0
6d59b0ab2cfbdd8d722e343cef335eac	0	0	0	0	0	0	0	0	0	0	0	0	0	0	0	0	0	0	0	0	0	0	0	0	0	0	0	0	0	0	0	0	0	0	0	0	0	0	0	0	0	0	0	0	0	0	0	0	0
6e51fa9368cee9b39235d8c30740dedd	0	0	0	0	0	0	0	0	0	0	0	0	0	0	0	0	0	0	0	0	0	0	302	0	0	0	0	0	0	0	0	0	0	0	0	0	0	0	0	0	0	0	0	0	0	0	0	0	0
6e96c2c007a595261565c9b92ad7469f	0	0	0	0	0	0	0	0	0	0	0	0	0	0	0	0	0	0	0	0	0	0	0	0	0	0	0	0	0	0	0	0	0	0	0	0	0	0	0	0	0	0	0	0	0	0	0	0	0
6eb59ce2a39227cf054a258b2c2c1f8e	1443	1969	0	835	1206	7842	2161	626	0	0	0	0	0	0	0	0	0	0	0	0	0	0	1844	1040	1352	1767	5176	10782	1573	5872	617	1014	1241	2885	1376	0	0	14444	0	926	9649	1675	5174	3303	1888	2875	2111	1701	1277
72a7434124780aa9e661bc32c94cd8d2	0	0	0	0	0	0	0	0	0	0	0	0	0	0	0	0	0	0	0	0	0	0	0	0	0	0	0	0	0	0	0	0	0	0	0	0	0	0	0	0	0	0	0	0	0	0	0	0	0
74e5166f0c31e8261884608a399479bb	0	0	0	0	0	0	0	0	0	0	0	0	0	0	0	0	0	0	0	0	0	0	0	0	0	0	0	0	0	0	0	0	0	0	0	0	0	0	0	0	0	0	0	0	0	0	0	0	0
78fe60eacc83ad5420646bbbd8ad48f6	0	0	0	0	327	0	0	90	0	0	0	0	0	0	0	0	957	0	0	0	0	0	0	0	0	0	0	0	0	0	0	0	0	442	0	0	0	0	189	172	0	0	0	0	0	0	0	0	0
79872fa26d453f39c7fe19697a228338	0	0	0	0	0	0	0	0	0	0	0	0	0	0	0	0	0	0	0	0	0	0	0	0	0	0	0	0	0	0	0	0	0	0	0	0	0	0	0	0	0	0	0	0	0	0	0	0	0
79a86b796c6d56405c90f4a507eec572	0	0	0	0	0	1923	0	0	117	0	0	0	0	0	0	0	0	0	0	0	0	0	0	0	0	0	0	0	0	0	0	105	0	0	0	0	0	0	0	0	0	0	0	0	0	0	0	0	0
7a8cdba04a921b471a1557133190cf56	1042	1066	0	236	896	2918	1365	142	179	256	383	209	1410	1298	0	0	0	0	0	0	0	0	1283	521	2462	802	0	0	0	0	0	181	406	797	265	954	0	2339	279	0	5499	692	596	598	0	0	0	0	0
7ace95d076d42ad5f6db7657d52bc4ef	0	0	0	0	0	0	0	0	0	0	0	0	0	0	0	0	0	0	0	0	0	0	0	0	0	0	0	0	0	0	0	0	0	0	0	0	0	0	0	0	0	0	0	0	0	0	0	0	0
7b168c05c3fc0b6dcc25e6a91eea2f54	0	0	0	0	0	0	0	0	0	0	0	0	0	0	0	0	0	0	0	0	0	0	0	0	0	0	0	0	0	0	0	0	0	0	0	0	0	0	0	0	0	0	0	0	0	0	0	0	0
7bf3b7f951dee24c9f0b1ddb7446f885	0	0	0	0	0	0	0	0	0	0	0	0	0	0	0	0	0	0	0	0	0	0	0	0	0	0	0	0	0	0	0	0	0	0	0	0	0	0	0	0	0	0	0	0	0	0	0	0	0
7cf2aab7dae4578c2851504b049c0692	0	0	0	0	0	0	0	0	0	0	0	0	0	0	0	0	0	0	0	0	0	0	0	0	0	0	0	0	0	0	0	0	0	0	0	0	0	0	0	0	0	0	0	0	0	0	0	0	0
7d0544db3aac8bea4c4f419b46236a3f	0	344	590	0	0	0	0	0	0	0	0	0	0	0	0	0	0	0	0	0	0	0	0	0	0	0	0	0	0	0	0	0	0	0	0	0	0	0	0	0	0	0	0	0	0	0	0	0	0
7d2608a053ddb91ce8ace8c49203daa6	0	0	0	0	0	0	0	0	0	0	0	0	0	0	0	0	0	0	0	0	0	0	0	0	0	0	0	0	0	0	0	0	0	0	0	0	0	0	0	0	0	0	0	0	0	0	0	0	0
7d8e1e9bc89a1e7c925056513cb498ef	0	0	0	0	0	0	0	0	0	0	0	0	0	0	0	0	0	0	0	0	0	0	0	0	0	0	0	0	0	0	0	0	0	0	0	0	0	0	0	0	0	0	0	0	0	0	0	0	0
7e38c779a9c058a99f48de2793ca5670	0	0	0	0	0	0	0	0	0	0	0	0	0	0	0	0	0	0	0	0	0	0	0	0	0	0	0	0	0	0	0	0	0	0	0	0	0	0	0	0	0	0	0	0	0	0	0	0	0
7ef7be329f86574b5f0fcf92ed346d80	0	0	0	0	270	0	0	397	263	155	254	313	1461	0	0	0	0	0	0	0	0	0	0	0	837	0	1675	0	253	0	198	300	185	0	288	0	0	2720	517	1247	0	1043	0	433	1061	0	0	1545	1116
7f6cf2441a884884dc4bced8d4676f82	0	0	0	0	0	0	0	0	0	0	0	0	0	0	0	0	0	0	0	0	0	0	0	0	0	0	0	0	0	0	0	0	0	0	0	0	0	0	0	0	0	0	0	0	792	1950	1007	375	473
80271e74d1ecf463a88a1cbbb6b020d4	0	0	948	0	0	0	0	0	0	0	0	0	0	0	0	0	0	0	0	0	0	0	0	0	0	0	0	0	0	0	0	0	0	0	0	0	0	0	0	0	0	0	0	0	0	0	0	0	0
8245434c60fd60ea43a5486c57d3de19	1504	621	0	251	1216	2460	2434	475	0	0	0	0	0	0	0	0	0	0	0	0	0	0	611	364	554	656	1846	3388	1664	1764	582	314	425	3021	444	0	0	4099	0	315	2814	1669	1365	946	0	0	0	0	0
82ebdfc8ab4fdbbb91ec6cef6da23732	0	0	0	0	0	0	0	0	0	0	0	0	0	0	0	0	0	0	0	0	0	0	0	0	0	0	0	0	0	0	0	0	0	0	0	0	0	0	0	0	0	0	0	0	1037	1383	927	785	590
8316abd048dadd9c2f413dd098272d6b	1559	1044	0	481	1188	3965	2150	434	0	0	0	0	0	0	0	0	0	0	0	0	0	0	1004	660	941	1026	2893	5405	1518	2904	595	535	690	2852	810	0	0	6773	0	427	4592	1604	2185	1636	0	0	0	0	0
839408e6ffcc748257dba6e9a197b494	0	0	0	0	0	0	0	0	0	0	0	0	0	0	0	0	0	0	0	0	0	0	0	0	0	0	0	0	0	0	0	0	0	0	0	0	0	0	0	0	0	0	0	0	0	0	973	0	0
84b16e8b815c78842b3da2fde7683a59	0	0	0	0	0	0	0	0	0	0	0	0	0	0	0	0	0	0	0	0	0	0	0	0	0	0	0	0	0	0	0	0	0	0	0	0	0	0	0	0	0	0	0	0	0	0	0	0	0
84f4823ef4dfd6b4ad6e2c631ece4887	0	0	0	0	0	0	0	0	355	318	552	463	2460	0	0	0	0	0	0	0	0	0	0	0	0	0	0	0	0	0	0	0	0	0	0	0	0	0	377	0	0	0	0	0	0	0	0	0	0
86ddb6b4e703521c5b58016766ca7d96	0	0	0	0	0	0	0	0	0	0	0	0	0	0	0	0	0	0	0	0	0	0	0	0	0	0	0	0	0	0	0	0	0	0	0	0	0	0	0	0	0	0	0	0	940	0	0	1416	1014
870b5c74959f67d172af714d1da97053	0	0	0	0	0	0	0	0	0	0	0	0	0	0	0	0	0	0	0	0	0	0	0	0	0	0	0	0	0	0	0	0	0	0	0	0	0	0	0	0	0	0	0	0	325	0	0	0	0
877dc526e0307f3d8d075ff3027eec9f	0	0	0	0	0	0	0	0	0	0	0	0	0	0	0	0	0	0	0	0	0	0	0	0	0	0	0	0	0	0	0	0	0	0	0	0	0	0	0	0	0	0	0	0	0	0	0	0	0
8b1a741583424e3ce5647ece150449c9	0	0	0	0	0	0	0	0	0	0	0	0	0	0	0	0	0	0	0	0	0	0	0	0	0	0	0	0	0	0	0	0	0	0	0	0	0	0	0	0	0	0	0	0	0	0	0	0	0
8ebb6318235b763952b976a5e1e07aea	0	0	0	0	0	0	0	0	0	0	0	0	0	0	0	0	0	0	0	0	0	0	0	0	0	0	0	0	0	0	0	0	0	0	0	0	0	0	0	0	0	0	0	0	0	0	0	0	0
8f95e6d944c2baa72d0c0e2a259b905c	0	0	276	0	0	0	0	0	0	0	0	0	0	0	0	0	0	0	0	0	0	0	0	0	0	0	0	0	0	0	0	0	0	0	0	0	0	0	0	0	0	0	0	0	0	0	0	0	0
911b8d9e6d126882fa0d8a09191605eb	0	0	0	0	0	0	0	0	0	0	0	0	0	10202	3074	9142	0	9412	17086	29597	1553	3136	0	0	0	0	0	0	0	0	0	0	0	0	0	7965	10234	0	0	0	0	0	0	0	0	0	0	0	0
916e09462ececc89a594fa899cc7e685	0	0	0	0	0	0	0	0	0	0	0	0	0	0	0	0	0	0	0	0	0	0	0	0	0	0	0	0	0	0	0	0	0	0	0	0	0	0	0	0	0	0	0	0	0	0	0	0	0
91c6c575618437e9c39b8351208871b6	0	0	0	0	0	0	0	0	0	0	0	0	0	0	0	0	0	0	0	0	0	0	0	0	0	0	0	0	0	0	0	0	0	0	0	0	0	0	0	0	0	0	0	0	0	0	0	0	0
929446209a30be000319d8fd490e1230	0	0	0	0	0	0	0	0	0	0	0	0	0	0	0	0	0	0	0	0	0	0	0	0	0	0	0	0	0	0	0	0	0	0	0	0	0	0	0	0	0	0	0	0	0	0	0	0	0
933babc6bd1a4ff566932cc4f700a5d1	0	0	0	0	0	0	0	0	0	73	0	0	0	0	0	0	0	0	0	0	0	0	0	0	0	0	0	0	0	0	0	0	0	0	0	0	0	0	0	0	0	0	0	0	0	0	0	0	0
9472fbd62c2aff4042ffed63e7e58285	0	0	0	0	0	0	0	0	0	0	0	0	0	0	0	0	0	0	0	0	0	0	0	0	0	0	0	0	0	0	0	0	0	0	0	0	0	0	0	0	0	0	0	0	1208	1869	1324	1159	785
94e0fc0622790c5fba54d8b1daaad2de	0	0	0	0	0	0	0	0	0	0	0	0	0	0	0	0	0	0	0	0	0	0	0	0	0	0	0	0	0	0	0	0	0	0	0	0	0	0	0	0	0	0	0	0	326	0	0	0	0
95c2ca0acc2200da5a1c7fb66a47174c	0	0	0	0	0	0	0	0	0	0	0	0	0	9945	2816	8670	0	11106	16715	24922	1910	2882	0	0	0	0	0	0	0	0	0	0	0	0	0	7707	9652	0	0	0	0	0	0	0	0	0	0	0	0
97e6b3bf0568177ef58e0f8a0d7f8156	0	0	0	0	0	0	0	0	0	0	0	0	0	0	0	0	0	0	0	0	0	0	0	0	0	0	0	0	0	0	0	0	0	0	0	0	0	0	0	0	0	0	0	0	0	0	0	0	0
982db04603cfd44e39787543d61b0021	0	0	0	0	0	0	0	0	681	486	1134	1078	5521	0	0	0	1101	0	0	0	0	0	0	0	0	0	835	2217	0	1140	109	0	0	0	0	0	0	0	1095	182	0	0	0	0	0	0	0	0	0
986b35f3bf04ef96c0f16f6bdafb695b	0	0	158	0	0	0	0	0	0	0	0	0	0	0	0	0	0	0	0	0	0	0	0	0	0	0	0	0	0	0	0	0	0	0	0	0	0	0	0	0	0	0	0	0	0	0	0	0	0
98ce5d12abbca76b49a5aa2a1308bd3c	0	0	0	0	0	0	0	0	0	0	0	0	0	0	0	0	0	0	0	0	0	0	0	0	0	0	0	0	0	0	0	0	0	0	0	0	0	0	0	0	0	0	0	0	0	0	0	0	0
99114ab628ca6be1e1b103df20cf2839	0	0	0	0	293	0	0	0	0	0	148	0	0	0	0	0	925	0	0	0	0	0	0	0	0	0	0	0	0	0	0	0	0	0	0	0	887	0	206	193	0	0	0	0	0	0	937	0	0
99859476c88aa3d53229867ac7991c65	0	0	332	0	0	0	0	0	0	0	0	0	0	0	0	0	0	0	0	0	0	0	0	0	0	0	0	0	0	0	0	0	0	0	0	0	0	0	0	0	0	0	0	0	0	0	0	0	0
9a7642ba7d07170dd64ab108ad9e109d	0	0	0	0	0	0	0	0	0	0	0	0	0	0	0	0	0	0	0	0	0	0	0	0	0	0	0	0	0	0	0	0	0	0	0	0	0	0	0	0	0	0	0	0	0	0	0	0	0
9af448b875956d05f8d9c150ca31f7a8	0	0	0	0	0	0	0	0	0	0	0	0	0	0	0	0	0	0	0	0	0	0	0	0	0	0	0	0	0	0	0	0	0	0	0	0	0	0	0	0	0	0	0	0	0	0	0	0	0
9da813a9d8ae74e0fd2bd8d9500bd2ad	0	0	0	0	0	0	0	0	0	0	0	0	0	0	0	0	0	0	0	0	0	0	0	0	0	0	0	0	0	0	0	0	0	0	0	0	0	0	0	0	0	0	0	0	0	0	0	0	0
9f769f7534a590ccfd39d7ce02f79c68	1382	2065	0	677	1397	7640	1997	517	400	381	862	536	3188	2665	0	0	800	0	0	0	0	0	2237	864	4032	1593	0	0	0	0	0	565	842	1324	665	2280	1007	5822	917	0	11117	1394	2274	1900	1384	3221	1763	704	894
a03d3e5c29f983053e3016ccc7322a79	0	0	0	0	0	0	0	0	0	0	0	0	0	0	0	0	0	0	0	0	0	0	0	0	0	0	0	0	0	0	0	0	0	0	0	0	0	0	0	0	0	0	0	0	0	0	0	0	0
a07f77fb4bc489420fc6fa5ae457b982	0	0	0	0	0	0	0	0	0	0	0	0	0	0	0	0	0	0	0	0	0	0	0	0	0	0	0	0	0	0	0	0	0	0	0	0	0	0	0	0	0	0	0	0	0	0	0	0	0
a08b849671ff790439798ef7ec2712f5	0	0	0	0	0	0	0	0	0	0	0	0	0	0	0	0	0	0	0	0	0	0	0	0	0	0	0	0	0	0	0	0	0	0	0	0	0	0	0	0	0	0	0	0	0	0	0	0	0
a1254ef60969d5662fe5996e8a18c9d0	1574	1477	0	628	1194	5766	2403	467	0	0	0	0	0	0	0	0	0	0	0	0	0	0	1410	794	1209	1333	3996	8134	1662	4319	616	754	933	3112	1065	0	0	10891	0	687	6946	1880	3681	2476	834	1098	907	671	556
a1272da517b2cb29b44af91f80876ac3	0	0	0	0	0	0	0	0	0	0	0	0	0	0	0	0	0	0	0	0	0	0	0	0	0	0	0	0	0	0	0	0	0	0	0	0	0	0	0	0	0	0	0	0	1180	1920	1251	1089	802
a12a85f288c48cd0546ccc24d0995970	0	0	0	0	0	0	0	0	0	0	0	0	0	0	0	0	0	0	0	0	0	0	0	0	0	0	0	0	0	0	0	0	0	0	0	0	0	0	0	0	0	0	0	0	0	0	0	0	0
a1fcf692483b1c92d326479d8db21e32	0	0	0	0	0	0	0	0	0	0	0	0	0	0	0	0	0	0	0	0	0	0	0	0	0	0	0	0	0	0	0	0	0	0	0	0	0	0	0	0	0	0	0	0	0	0	0	0	0
a211c7f7bdd832e5c922e6f0b999edbc	0	0	0	0	0	0	0	0	0	0	0	0	0	0	0	0	0	0	0	0	0	0	0	0	0	0	0	0	0	0	0	0	0	0	0	0	0	0	0	0	0	0	0	0	0	0	0	0	0
a8961ce9804c5d938a1eb18345544ec2	0	0	0	0	243	0	0	340	320	175	275	352	1591	0	0	0	0	0	0	0	0	0	0	0	1005	0	2116	0	253	0	192	340	174	0	377	0	0	3349	598	1356	0	1083	0	523	0	0	0	0	0
a91b0a82883501e33f394c4c85b5a6bb	0	0	0	0	0	0	0	0	0	0	0	0	0	0	0	0	0	0	0	0	0	0	0	0	0	0	0	0	0	0	0	0	0	0	0	0	0	0	0	0	0	0	0	0	0	0	0	0	0
a988f1f2aff0dd1fc56b3dbe282520fd	0	0	0	0	0	0	0	0	0	0	0	0	0	0	0	0	0	0	0	0	0	0	0	0	0	0	0	0	0	0	0	0	0	0	0	0	0	0	0	0	0	0	0	0	0	0	0	0	0
abb76af7c1a1658a280230c0010247bf	0	0	0	0	0	0	0	0	0	0	0	0	0	0	0	0	0	0	0	0	0	0	0	0	0	0	0	0	0	0	0	0	0	0	0	0	0	0	0	0	0	0	0	0	0	0	0	0	0
acc0b3c6b5b306e01d6a394b742f9589	0	0	0	0	0	0	0	0	0	0	0	0	0	0	0	0	0	0	0	0	0	0	0	0	0	0	0	0	0	0	0	0	0	0	0	0	0	0	0	0	0	0	0	0	0	0	0	0	0
ad63402a210c189ff7eba3c6f6f72322	0	0	0	0	0	0	0	0	0	0	0	0	0	0	0	0	0	0	0	0	0	0	0	0	0	0	0	0	0	0	0	0	0	0	0	0	0	0	0	0	0	0	0	0	0	0	0	0	0
ade8708f363f8da9cfe0502c09233a23	0	0	0	0	0	0	0	0	0	0	0	0	0	0	0	0	0	0	0	0	0	0	0	0	0	0	0	0	0	0	0	0	0	0	0	0	0	0	0	0	0	0	0	0	0	0	684	0	0
ae20fad2bdca051289f9cb1db4ffbebe	0	0	0	0	0	0	0	0	0	0	0	0	0	0	0	0	0	0	0	0	0	0	0	0	0	0	0	0	0	0	0	0	0	0	0	0	0	0	0	0	0	0	0	0	0	0	0	0	0
ae68ce03e23d79fb60035429b0850ff7	0	0	0	0	0	0	0	0	0	0	0	0	0	0	0	0	0	0	0	0	0	0	0	0	0	0	0	0	0	0	0	0	0	0	0	0	0	0	0	0	0	0	0	0	0	0	0	0	0
aeda099a5affe5dbe556933198f73572	0	0	0	0	0	0	0	0	0	0	0	0	0	0	0	0	0	0	0	0	0	0	0	0	0	0	0	0	0	0	0	0	0	0	0	0	0	0	0	0	0	0	0	0	0	0	0	0	0
b218f740189fe3dd3c208d505ea7eb77	0	0	0	0	0	1065	989	171	89	249	0	0	588	0	0	0	0	0	0	0	0	0	0	0	0	0	0	0	981	830	0	0	0	0	0	0	0	0	0	0	0	731	0	0	0	0	0	0	0
b2f115be023be7409cee8bd0a79de768	0	0	0	0	0	0	0	0	0	0	0	0	0	0	0	0	0	0	0	0	0	0	0	0	0	0	0	0	0	0	0	0	0	0	0	0	0	0	0	0	0	0	0	0	0	0	0	0	0
b48ae1cb6ef23d92bc91121135fa3a2b	0	0	0	0	0	0	0	0	0	0	0	0	0	0	0	0	0	0	0	0	0	0	0	0	0	0	0	0	0	0	0	0	0	0	0	0	0	0	0	0	0	0	0	0	0	0	0	0	0
b53cb93af8f669b8dd5b8be59877686f	0	0	0	0	0	0	0	0	0	0	0	0	0	0	0	0	0	0	0	0	0	0	0	0	0	0	0	0	0	0	0	0	0	0	0	0	0	0	0	0	0	0	0	0	0	0	0	0	0
b6ba9cac09a1c35faece769a638c220d	0	0	0	0	0	0	0	0	0	0	0	0	0	0	0	0	0	0	0	0	0	0	0	0	0	0	0	0	0	0	0	0	0	0	0	0	0	0	0	0	0	0	0	0	0	0	0	0	0
b6c0954075338c9ddea97c49d974bff9	0	0	0	0	0	0	0	0	0	0	0	0	0	0	0	0	0	0	0	0	0	0	0	0	0	0	0	0	0	0	0	0	0	0	0	0	0	0	0	0	0	0	0	0	0	0	0	0	0
b6f6eb9063dc3c1e6f8229ccb4bb7aac	0	0	0	0	0	0	0	0	0	0	0	0	0	0	0	0	0	0	0	0	0	0	0	0	0	0	0	0	0	0	0	0	0	0	0	0	0	0	0	0	0	0	0	0	0	0	0	0	0
b70e35532b94cfdd18eacdaed43026ed	0	0	0	0	0	0	0	0	0	0	0	0	0	0	0	0	0	0	0	0	0	0	0	0	0	0	0	0	0	0	0	0	0	0	0	0	0	0	0	0	0	0	0	0	0	0	0	0	0
b7e80023045d42995293ad96970043ec	0	0	0	0	0	0	0	0	0	0	0	0	0	0	0	0	0	0	0	0	0	0	0	0	0	0	0	0	0	0	0	0	0	0	0	0	0	0	0	0	0	0	0	0	0	0	0	0	0
b940abf04df36ae5c4f162a68ae4799c	0	0	0	0	0	0	0	0	0	0	0	0	0	10005	3007	8833	0	9228	16741	25119	1580	3022	0	0	0	0	0	0	0	0	0	0	0	0	0	8004	10328	0	0	0	0	0	0	0	0	0	0	0	0
b94dcca3c607370aefb7a17265691e54	899	1024	0	329	731	2854	1532	183	0	0	0	0	0	0	0	0	0	0	0	0	0	0	1034	611	763	792	2661	4290	1100	3039	304	366	535	1692	547	0	0	5450	0	304	4524	844	1259	1058	0	0	0	0	0
ba50949adc85075b23a8c122beab7166	0	0	0	0	0	0	0	0	0	0	0	0	0	0	0	0	0	0	0	0	0	0	0	0	0	0	0	0	0	0	0	0	0	0	0	0	0	0	0	0	0	0	0	0	0	0	0	0	0
bbb87147848c240da33e36603abcd943	0	0	0	0	0	0	0	0	0	0	0	0	0	2151	693	2001	0	10145	3748	5786	1682	679	0	0	0	0	0	0	0	0	0	0	0	0	0	1842	2242	0	0	0	0	0	0	0	0	0	0	0	0
be3d12e7857232d5f9d90958466b1c05	0	379	636	0	0	0	0	0	0	0	0	0	0	0	0	0	0	0	0	0	0	0	0	0	0	0	0	0	0	0	0	0	0	0	0	0	0	0	0	0	0	0	0	0	0	0	0	0	0
bf4c9061bfcb02711f49c9068d01a3d6	0	0	0	0	0	0	0	0	0	0	0	0	0	0	0	0	0	0	0	0	0	0	0	0	0	0	0	0	0	0	0	0	0	0	0	0	0	0	0	0	0	0	0	0	0	0	0	0	0
bfb222ae8279c50d2eba1448f7ba30bd	1703	1807	0	622	1547	7078	2307	488	418	472	852	491	2850	2366	0	0	850	0	0	0	0	0	2170	1065	4373	1674	0	0	0	0	0	521	768	1470	701	2012	0	5368	783	0	9857	1616	1808	1591	0	0	0	0	0
c0e55e0e6c063abc1c3e458c06eed219	0	0	0	0	0	0	0	0	0	0	0	0	0	0	0	0	0	0	0	0	0	0	0	0	0	0	0	0	0	0	0	0	0	0	0	0	0	0	0	0	0	0	0	0	0	0	0	0	0
c31e9c661e5e79642edad4e8fcf97f7a	0	0	0	0	0	0	0	0	0	0	0	0	0	0	0	0	0	0	0	0	0	0	0	0	0	0	0	0	0	0	0	0	0	0	0	0	0	0	0	0	0	0	0	0	0	0	0	0	0
c500206ba5db2eb8849819a11aea2760	0	0	353	0	0	0	0	0	0	0	0	0	0	0	0	0	0	0	0	0	0	0	0	0	0	0	0	0	0	0	0	0	0	0	0	0	0	0	0	0	0	0	0	0	0	0	0	0	0
c6ea3c9231ba4ad4ed33e8615299416e	0	0	0	0	0	0	0	0	0	0	0	0	0	0	0	0	0	0	0	0	0	0	0	0	0	0	0	0	0	0	0	0	0	0	0	0	0	0	0	0	0	0	0	0	0	0	0	0	0
c71f5bef836a809a19489bfe7fb46509	0	0	0	0	0	0	0	0	0	0	0	0	0	0	0	0	0	0	0	0	0	0	0	0	0	0	0	0	0	0	0	0	0	0	0	0	0	0	0	0	0	0	0	0	0	0	0	0	0
c7f1456121c94b0cc3eebf9fac4940de	0	0	0	0	0	0	0	0	0	0	0	0	0	0	0	0	0	0	0	0	0	0	0	0	0	0	0	0	0	0	0	0	0	0	0	0	0	0	0	0	0	0	0	0	0	0	0	0	0
c99e3ec38181c15a7a1fa202c70a554c	0	0	0	0	0	0	0	0	0	0	0	0	0	0	0	0	4321	0	0	0	0	0	0	0	0	0	0	0	0	0	0	0	0	0	0	0	1438	0	0	0	0	0	0	0	0	0	0	0	0
ca107abf215145ee292627c197130f59	0	0	0	209	0	0	0	0	0	0	0	0	0	0	0	0	0	0	0	0	0	0	0	0	0	0	0	0	0	0	0	0	0	0	0	0	0	0	0	0	0	0	0	0	0	0	0	0	0
ca86753aa1d1bb43802f8a8435a96186	0	0	0	0	0	2288	944	158	152	240	126	0	1472	0	0	0	0	0	0	0	0	0	0	0	0	0	661	0	1032	2424	0	0	0	0	0	0	0	0	122	0	0	791	0	0	0	0	0	0	0
cc8420ecd07a4901a3c72331d6c38de0	0	0	0	0	0	0	0	0	0	0	0	0	0	12746	3892	11373	0	10299	21046	33766	1769	3883	0	0	0	0	0	0	0	0	0	0	0	0	0	10544	13119	0	0	0	0	0	0	0	0	0	0	0	0
ce0c036471aa71861351535dfa32b0c6	0	0	0	0	0	0	0	0	0	0	0	0	0	0	322	1351	2745	1264	0	0	0	0	0	0	0	0	0	0	0	0	0	0	0	0	0	0	0	0	0	0	0	0	0	0	0	0	0	0	0
ce55d43768793820e5f6cb92dbc9735a	0	0	0	0	0	0	0	0	0	0	0	0	0	0	0	0	0	0	0	0	0	0	0	0	0	0	0	0	0	0	0	0	0	0	0	0	0	0	0	0	0	0	0	0	618	0	0	798	587
cf5094fd726a84e22aa09b04fcf07c52	0	0	0	0	0	0	0	0	0	0	0	0	0	0	518	2089	4672	1249	1791	0	0	361	0	0	0	0	0	0	0	0	0	0	0	0	0	0	0	0	0	0	0	0	0	0	0	0	0	0	0
cfa5a4f7a38078e630589af9b83a200d	0	0	0	0	0	0	0	0	0	0	0	0	0	0	0	0	0	0	0	0	0	0	0	0	0	0	0	0	0	0	0	0	0	0	0	0	0	0	0	0	0	0	0	0	0	0	0	0	0
d09707123941925b49b95290a5e708f2	0	0	0	0	0	0	0	0	0	0	0	0	0	0	0	0	0	0	0	0	0	0	0	0	0	0	0	0	0	0	0	0	0	0	0	0	0	0	0	0	0	0	0	0	0	0	0	0	0
d1d710bd303e5d7b7555fc5a5510ee7b	0	0	0	0	0	0	0	0	0	0	0	0	0	0	0	0	0	0	0	0	0	0	0	0	0	0	0	0	0	0	0	0	0	0	0	0	0	0	0	0	0	0	0	0	0	0	0	0	0
d1ef26762d862104ef50b9a1582b28d8	0	0	0	0	0	0	0	0	0	0	0	0	0	0	0	0	0	0	0	0	0	0	0	0	0	0	0	0	0	0	0	0	0	0	0	0	0	0	0	0	0	0	0	0	0	0	0	0	0
d218f6cab09dd794a56f850f608c3b36	0	0	0	0	0	0	0	0	0	0	0	0	0	0	0	0	0	0	0	0	0	0	0	0	0	0	0	0	0	0	0	0	0	0	0	0	0	0	0	0	0	0	0	0	842	2241	1221	452	546
d260de9ce1d1e8d4ae32471118a787d7	0	0	0	0	0	0	0	0	0	0	0	0	0	0	0	0	0	0	0	0	0	0	0	0	0	0	0	0	0	0	0	0	0	0	0	0	0	0	0	0	0	0	0	0	0	0	420	0	0
d55462a982ec1420899c5df6d5f48b29	0	0	0	0	0	0	0	0	0	0	0	0	0	0	0	0	0	0	0	0	0	0	0	0	0	0	0	0	0	0	0	0	0	0	0	0	0	0	0	0	0	0	0	0	0	0	0	0	0
d5935e847a616e9d6bf96cb5e8dac18a	0	0	749	0	0	0	0	0	0	0	0	0	0	0	0	0	0	0	0	0	0	0	0	0	0	0	0	0	0	0	0	0	0	0	0	0	0	0	0	0	0	0	0	0	0	0	0	0	0
d5e53f641aa7b1bcf10260abbc238512	0	0	0	0	0	0	0	0	0	0	0	0	0	0	0	0	0	0	0	0	0	0	0	0	0	0	3295	9325	934	4136	335	0	0	0	0	0	0	0	0	780	0	0	0	0	0	0	0	0	0
d733e9ab35ea894af771bb1807c46f7d	0	0	0	0	0	0	0	0	0	0	0	0	0	3433	1046	2823	0	10290	5639	7947	1641	1055	0	0	0	0	0	0	0	0	0	0	0	0	0	2647	3396	0	0	0	0	0	0	0	0	0	0	0	0
d77179235e901aace1c730971136b10d	1872	2552	0	893	1608	9505	2188	459	520	440	1237	660	3871	3222	0	0	1250	0	0	0	0	293	2740	1242	5839	2106	0	0	0	0	0	697	1117	1463	856	2803	1117	7042	1077	0	13521	1507	2706	2298	0	0	0	0	0
d7cd9afa3819fc35b9d1c23d3fa78d15	0	0	0	0	0	0	0	0	0	0	0	0	0	0	0	0	0	0	0	0	0	0	0	0	0	0	0	0	0	0	0	0	0	0	0	0	0	0	0	0	0	0	0	0	0	0	0	0	0
d8b6b30f74046a93ff80a628ad7e092e	0	0	0	0	0	0	0	0	0	0	0	0	0	0	0	0	0	0	0	0	0	0	0	0	0	0	0	0	0	0	0	0	0	0	0	0	0	0	0	0	0	0	0	0	0	0	0	0	0
d93ae734c3d12df385dbfb29d8d95a2f	0	0	0	0	0	0	0	0	0	0	0	0	0	0	0	0	0	0	0	0	0	0	0	0	0	0	0	0	0	0	0	0	0	0	0	0	0	0	0	0	0	0	0	0	0	0	0	0	0
db87b49351dfcfec1b36c9463ba8c99a	0	0	0	0	0	0	0	0	0	0	0	0	0	0	0	0	0	0	0	0	0	0	0	0	0	0	0	0	0	0	0	0	0	0	0	0	0	0	0	0	0	0	0	0	1015	1585	1105	878	688
dca5ce1045fd54425dbffb78bd4dfac1	0	0	0	0	0	0	0	0	0	0	0	0	0	0	0	0	0	0	0	0	0	0	0	0	0	0	0	0	0	0	0	0	0	0	0	0	0	0	0	0	0	0	0	0	0	0	0	0	0
df3577be0b56ff9b7ae0163663368bfd	0	0	0	0	0	0	0	0	0	0	0	0	0	0	0	0	0	0	0	0	0	0	0	0	0	0	0	0	0	0	0	0	0	0	0	0	0	0	0	0	0	0	0	0	1814	3037	1906	1530	1272
dfc94195941ec8c1258b836b85374a73	0	0	0	0	0	0	0	0	0	0	0	0	0	0	0	0	0	0	0	0	0	0	0	0	0	0	0	0	0	0	0	0	0	0	0	0	0	0	0	0	0	0	0	0	0	0	0	0	0
e07148e2cafbe25560823c56682b6709	0	0	0	0	0	0	0	0	0	0	0	0	0	0	0	0	0	0	0	0	0	0	0	0	0	0	0	0	0	0	0	0	0	0	0	0	0	0	0	0	0	0	0	0	0	0	0	0	0
e11ca6ccc7916acf263e2f09563c9e6e	0	0	277	0	0	0	0	0	0	0	0	0	0	0	0	0	0	0	0	0	0	0	0	0	0	0	0	0	0	0	0	0	0	0	0	0	0	0	0	0	0	0	0	0	0	0	0	0	0
e12d668eafa517b51f8d0ca3138388cd	0	0	0	0	0	0	0	0	0	0	0	0	0	0	0	0	0	0	0	0	0	0	0	0	0	0	0	0	0	0	0	0	0	0	0	0	0	0	0	0	0	0	0	0	0	0	0	0	0
e20fa1f681e497a13637415e220608dd	0	0	1414	0	0	0	0	0	0	0	0	0	0	0	0	0	0	0	0	0	0	0	0	0	0	0	0	0	0	0	0	0	0	0	0	0	0	0	0	0	0	0	0	0	0	0	0	0	0
e34ada0a12f9c3f1e9ecadf98b515d7e	0	0	0	0	0	0	0	0	0	0	0	0	0	0	0	0	0	0	0	0	0	0	0	0	0	0	0	0	0	0	0	0	0	0	0	0	0	0	0	0	0	0	0	0	0	0	0	0	0
e42e395e4c3952be497605e86d480d5d	0	0	0	0	0	0	0	0	668	624	1084	903	5163	0	0	0	936	0	0	0	0	0	0	0	0	0	767	1986	0	941	127	0	0	0	0	0	0	0	910	132	0	0	0	0	0	0	0	0	0
e514adb0bb9cba08a5882e6e13578804	0	0	0	0	0	0	0	0	0	0	0	0	0	0	0	0	0	0	0	0	0	0	0	0	0	0	0	0	0	0	0	0	0	0	0	0	0	0	0	0	0	0	0	0	0	0	0	0	0
e681d439454666cbd49c346b645b76d7	0	0	0	0	0	0	0	0	0	0	0	0	0	0	0	0	0	0	0	0	0	0	0	0	0	0	0	0	0	0	0	0	0	0	0	0	0	0	0	0	0	0	0	0	0	0	0	0	0
e8d016587b3ed37fe09c29f6ef7d9b37	0	0	0	0	0	0	0	0	910	537	1437	1259	6807	0	0	1079	1327	0	0	0	0	0	0	0	0	0	1070	2902	0	1366	109	0	0	0	0	0	0	0	1366	239	0	0	0	0	0	0	0	0	0
e9fa87ea2b6a6c2a47525cd0f01016f9	0	0	0	0	0	0	0	0	0	0	0	0	0	0	0	0	0	0	0	0	0	0	0	0	0	0	0	0	0	0	0	0	0	0	0	0	0	0	0	0	0	0	0	0	0	0	0	0	0
eacc705ee7c1c6987cb22b27918f0f19	1140	538	0	289	769	2496	1656	385	0	0	0	0	0	0	0	0	0	0	0	0	0	0	689	367	514	649	1730	3317	1302	1979	443	294	443	2168	461	0	0	4233	0	281	2919	1375	1399	956	0	0	0	0	0
eb314ef596de2180e9eb4be3084c1154	0	0	0	0	0	0	0	0	0	0	0	0	0	0	0	0	0	0	0	0	0	0	0	0	0	0	0	0	0	0	0	0	0	0	0	0	0	0	0	0	0	0	0	0	0	0	0	0	0
eb4892c783ba8ad2528f6d80ea630b6c	0	0	0	0	0	0	0	0	0	0	0	0	0	0	0	0	0	0	0	0	0	0	0	0	0	0	0	0	0	0	0	0	0	0	0	0	0	0	0	0	0	0	0	0	0	0	0	0	0
eb4a9f45b2ab071c4c581bdc9a70a89d	0	0	0	0	0	0	0	0	0	0	0	0	0	0	0	0	0	0	0	0	0	0	0	0	0	0	0	0	0	0	0	0	0	0	0	0	0	0	0	0	0	0	0	0	0	0	0	0	0
ec6adc9b2535ea23d73508b136ef53cd	0	0	0	0	0	0	0	0	0	0	0	0	0	0	0	0	0	0	0	0	0	0	0	0	0	0	0	0	0	0	0	0	0	0	0	0	0	0	0	0	0	0	0	0	0	0	0	0	0
ed1e1835430fa35b2e80be76727a4f35	0	0	0	0	0	0	0	0	0	0	0	0	0	0	0	0	0	0	0	0	0	0	0	0	0	0	0	0	0	0	0	0	0	0	0	0	0	0	0	0	0	0	0	0	0	0	0	0	0
f4393ea6ef2ef1c1129d5cc3b4bad856	0	0	167	0	0	0	0	0	0	0	0	0	0	0	0	0	0	0	0	0	0	0	0	0	0	0	0	0	0	0	0	0	0	0	0	0	0	0	0	0	0	0	0	0	0	0	0	0	0
f4e94b2bfc49e786d980ebe6af599a3b	0	0	0	0	0	0	0	0	0	0	0	0	0	0	0	0	0	0	0	0	0	0	0	0	0	0	0	0	0	0	0	0	0	0	0	0	0	0	0	0	0	0	0	0	0	0	0	0	0
f9741469e0c292bf01e1db0a440c252d	0	0	0	0	0	0	0	0	0	0	0	0	0	0	0	0	0	0	0	0	0	0	0	0	0	0	0	0	0	0	0	0	0	0	0	0	0	0	0	0	0	0	0	0	0	0	0	0	0
fb23692a707974ca56966a701e72d6b2	1706	2198	0	1083	1326	9653	2248	504	0	0	0	0	0	0	0	0	0	0	0	0	0	0	2354	1347	2020	2440	7153	13781	1629	7167	658	1271	1588	3239	1667	0	0	18322	0	1037	11357	1856	6121	4099	0	0	0	0	0
fb5862ffcbeb1ac14b8137066f0be79b	0	0	0	0	0	0	0	0	0	0	0	0	0	0	0	0	0	0	0	0	0	0	0	0	0	0	0	0	0	0	0	0	0	0	0	0	0	0	0	0	0	0	0	0	0	0	0	0	0
fb8701ab45641903ee2b10986c39b2b2	0	290	434	0	0	0	0	0	0	0	0	0	0	0	0	0	0	0	0	0	0	0	0	0	0	0	0	0	0	0	0	0	0	0	0	0	0	0	0	0	0	0	0	0	0	0	0	0	0
fc53da5c29a1ab8b3a66b8812393eb0e	0	0	0	0	0	0	0	0	0	0	0	0	0	0	0	0	0	0	0	0	0	0	0	0	0	0	0	0	0	0	0	0	0	0	0	0	0	0	0	0	0	0	0	0	0	0	0	0	0
fc558fde5f359c6c3e7e050b88121160	0	0	0	0	0	0	0	0	0	0	0	0	0	0	0	0	0	0	0	0	0	0	0	0	0	0	0	0	0	0	0	0	0	0	0	0	0	0	0	0	0	0	0	0	0	0	0	0	0
fcbe434a81144531e5e1f1170d95e269	0	0	0	0	0	0	0	0	0	0	0	0	0	0	0	0	0	0	0	0	0	0	0	0	0	0	0	0	0	0	0	0	0	0	0	0	0	0	0	0	0	0	0	0	0	0	0	0	0
fd26a73b4ad78ecde16e1d27e4fcd905	0	0	0	0	0	0	0	0	0	0	0	0	0	0	0	0	0	0	0	0	0	0	0	0	0	0	0	0	0	0	0	0	0	0	0	0	0	0	0	0	0	0	0	0	0	0	0	0	0
ff1e2cb723d01d0285eb3bf7988eb30b	1551	0	0	0	0	0	0	0	0	0	0	0	0	0	0	0	0	0	0	0	0	0	0	0	0	0	0	0	0	0	0	0	0	0	0	0	0	0	0	0	0	0	0	0	0	0	0	0	0
ffc46f279d12d3f50fe28d212226400d	0	317	510	0	0	0	0	0	0	0	0	0	0	0	0	0	0	0	0	0	0	0	0	0	0	0	0	0	0	0	0	0	0	0	0	0	0	0	0	0	0	0	0	0	0	0	0	0	0
[truncated: 81 more columns]

## Sheet: ASV_IDs
ASV_ID	Domain	Phylum	Class	Order	Family	Genus	Species
001fe04a20976c3661fdcca8a844eed3	Bacteria	Proteobacteria	Alphaproteobacteria	Rickettsiales	Anaplasmataceae	Wolbachia	NA
045cef2c110b520320a13c83f76d02e9	Bacteria	Proteobacteria	Gammaproteobacteria	Pseudomonadales	Pseudomonadaceae	Pseudomonas	NA
0486f0d5db9e81245bb43cb397d05506	Bacteria	Proteobacteria	Alphaproteobacteria	Rickettsiales	Anaplasmataceae	Wolbachia	NA
04b04b78bc526b5ae3d4e2221935147b	Bacteria	Proteobacteria	Alphaproteobacteria	Acetobacterales	Acetobacteraceae	NA	NA
061d6b0b05ade0d50abf145bf77419ec	Bacteria	Proteobacteria	Alphaproteobacteria	Rickettsiales	Anaplasmataceae	Wolbachia	NA
07ce1720c89f7418a19770f0b662bd50	Bacteria	Actinobacteriota	Actinobacteria	Corynebacteriales	uncultured	uncultured	uncultured_bacterium
086d5c4865feca30cd9f31678b76a82c	Bacteria	Proteobacteria	Alphaproteobacteria	Acetobacterales	Acetobacteraceae	NA	NA
0c076c3b9d7fa8aa6e4b84ccf0420979	Bacteria	Proteobacteria	Alphaproteobacteria	Rickettsiales	Anaplasmataceae	Wolbachia	NA
0e86ab1f2644a388c57d85f24ef387c9	Bacteria	Verrucomicrobiota	Verrucomicrobiae	Verrucomicrobiales	Rubritaleaceae	Luteolibacter	NA
0f076077acd56a2c5429047ae30ef87d	Bacteria	Bacteroidota	Bacteroidia	Flavobacteriales	Weeksellaceae	Chryseobacterium	NA
0f33d1783870d2ad8b81249f444724cb	Bacteria	Proteobacteria	Alphaproteobacteria	Rickettsiales	Anaplasmataceae	Wolbachia	NA
0f3c081111d5cab5b42a4b83f2f4fb2b	Bacteria	Proteobacteria	Gammaproteobacteria	Xanthomonadales	Xanthomonadaceae	Stenotrophomonas	NA
0f6f1e6b7cf2b05618cad87411a06abd	Bacteria	Firmicutes	Bacilli	Lactobacillales	Lactobacillaceae	Lactobacillus	Lactobacillus_lindneri
111a734ec83e6be38670af2deb948437	Bacteria	Proteobacteria	Alphaproteobacteria	Rickettsiales	Anaplasmataceae	Wolbachia	NA
12e02ae1679aacd82816fa00c56e18a4	Bacteria	Proteobacteria	Gammaproteobacteria	Enterobacterales	NA	NA	NA
14f18bf13355052885ef5c75c0e5d8d9	Bacteria	Proteobacteria	Alphaproteobacteria	Acetobacterales	Acetobacteraceae	uncultured	uncultured_Acetobacteraceae
156567db1de1db88b0ae4873d4d12085	Bacteria	Proteobacteria	Alphaproteobacteria	Acetobacterales	Acetobacteraceae	uncultured	uncultured_Acetobacteraceae
18296aaed3d923d65f9bfa7614abc9e3	Bacteria	Proteobacteria	Gammaproteobacteria	Enterobacterales	Yersiniaceae	Serratia	NA
19cab2fc4337ba3ea624c687b0f2d07a	Bacteria	Proteobacteria	Gammaproteobacteria	Xanthomonadales	Xanthomonadaceae	Stenotrophomonas	NA
1afdf2bd2f969b578846ca457110bf77	Bacteria	Firmicutes	Bacilli	Lactobacillales	Lactobacillaceae	Lactobacillus	Lactobacillus_lindneri
1c81fe74463c3a03c4d91a04371e39b9	Bacteria	Firmicutes	Bacilli	Lactobacillales	Lactobacillaceae	Lactobacillus	Lactobacillus_lindneri
1d3bce803a5e23d4ed19898d9bc620d8	Bacteria	Proteobacteria	Gammaproteobacteria	Cardiobacteriales	Wohlfahrtiimonadaceae	Ignatzschineria	NA
1de98ccaa519268d6279a16b2864c4ea	Bacteria	Firmicutes	Bacilli	Entomoplasmatales	Entomoplasmataceae	Entomoplasma	uncultured_Entomoplasma
22004f6738bef5eac7c79f4c9ba0a404	Bacteria	Proteobacteria	Alphaproteobacteria	Rickettsiales	Anaplasmataceae	Wolbachia	NA
22bfc41bb267c438c093475e715f0c36	Bacteria	Firmicutes	Bacilli	Entomoplasmatales	Entomoplasmataceae	Entomoplasma	uncultured_Entomoplasma
2479662f6cddb7239fd92ccfaa17b4d4	Bacteria	Proteobacteria	Alphaproteobacteria	Rickettsiales	Anaplasmataceae	Wolbachia	NA
24bbf64379fb602a485a2b592ec857dc	Bacteria	Proteobacteria	Gammaproteobacteria	Enterobacterales	Yersiniaceae	Serratia	NA
261f71356162f6f8eb776cd206c4ade9	Bacteria	Firmicutes	Bacilli	Entomoplasmatales	Spiroplasmataceae	Spiroplasma	NA
2659386e29de5810bda4632852bd5076	Bacteria	Proteobacteria	Alphaproteobacteria	Acetobacterales	Acetobacteraceae	NA	NA
27ad5f6634a58ab2cc5e6e4d18cb467b	Bacteria	Proteobacteria	Gammaproteobacteria	Enterobacterales	NA	NA	NA
284733fd7ea81e12c08e4b1864ba96b7	Bacteria	Firmicutes	Bacilli	Lactobacillales	Lactobacillaceae	Lactobacillus	Lactobacillus_lindneri
290018278984829d432712aa0dfca7d2	Bacteria	Proteobacteria	Alphaproteobacteria	Rhizobiales	Rhizobiaceae	Allorhizobium-Neorhizobium-Pararhizobium-Rhizobium	NA
291003b889ffd6481cc24417d0d17063	Bacteria	Proteobacteria	Alphaproteobacteria	Rickettsiales	Anaplasmataceae	Wolbachia	NA
299e37a3b81b5f91962195ee267b5f4f	Bacteria	Firmicutes	Bacilli	Entomoplasmatales	Spiroplasmataceae	Spiroplasma	NA
2a582094ba793c33f2e6af5cbc4e63d3	Bacteria	Proteobacteria	Alphaproteobacteria	Rickettsiales	Anaplasmataceae	Wolbachia	NA
2d33241be113432e14f53e09fca8b77e	Bacteria	Proteobacteria	Alphaproteobacteria	Rickettsiales	Anaplasmataceae	Wolbachia	NA
2d8e442d4721d5d3381dd8ff87036e75	Bacteria	Actinobacteriota	Actinobacteria	Corynebacteriales	uncultured	uncultured	uncultured_bacterium
2df2a4ff0f705f6db16e3953e9a87a14	Bacteria	Proteobacteria	Gammaproteobacteria	Enterobacterales	Yersiniaceae	Serratia	NA
2ef8ecd9ab840e1a28aceeecb59a2d24	Bacteria	Proteobacteria	Alphaproteobacteria	Rhizobiales	Rhizobiaceae	Allorhizobium-Neorhizobium-Pararhizobium-Rhizobium	NA
2f54b93f017b42168272e93285446828	Bacteria	Proteobacteria	Alphaproteobacteria	Rickettsiales	Anaplasmataceae	Wolbachia	NA
30395f6b1411df03902bce39f84f15d5	Bacteria	Proteobacteria	Gammaproteobacteria	Enterobacterales	NA	NA	NA
329654e586b2368047ebb733a182e56e	Bacteria	Proteobacteria	Gammaproteobacteria	Enterobacterales	Yersiniaceae	NA	NA
32e444f71981001efa33c96f3881a7f9	Bacteria	Proteobacteria	Gammaproteobacteria	Xanthomonadales	Xanthomonadaceae	Stenotrophomonas	NA
3337b47d5fbf6f3ec9a1c936d64da1b7	Bacteria	Proteobacteria	Gammaproteobacteria	Enterobacterales	NA	NA	NA
341a4eff15ea31b735c1ac1a8feb18f8	Bacteria	Proteobacteria	Gammaproteobacteria	Pseudomonadales	Pseudomonadaceae	Pseudomonas	NA
35389fac30fc5e1482daf0f63165cb6b	Bacteria	Bacteroidota	Bacteroidia	Sphingobacteriales	Sphingobacteriaceae	NA	NA
36c835ed43aad627090eec7890bb2289	Bacteria	Proteobacteria	Gammaproteobacteria	Pseudomonadales	Moraxellaceae	Acinetobacter	NA
371497fc631134a7ca9ebd3c6e1ed77e	Bacteria	Firmicutes	Bacilli	Lactobacillales	Lactobacillaceae	Lactobacillus	NA
3a2774c5a758e162224e42bce07977a4	Bacteria	Proteobacteria	Alphaproteobacteria	Rickettsiales	Anaplasmataceae	Wolbachia	uncultured_bacterium
3a9f3f0dfcbdb204000356956593a78b	Bacteria	Verrucomicrobiota	Verrucomicrobiae	Verrucomicrobiales	Rubritaleaceae	Luteolibacter	NA
3ad7a4dd0a7944219b6ecb1392419c52	Bacteria	Proteobacteria	Alphaproteobacteria	Rickettsiales	Anaplasmataceae	Wolbachia	NA
3b4604a83b9366bfae05a78e822a3ff0	Bacteria	Proteobacteria	Gammaproteobacteria	Burkholderiales	Oxalobacteraceae	Undibacterium	NA
3bd25c69974802191136729bba4fd2a0	Bacteria	Proteobacteria	Gammaproteobacteria	Enterobacterales	Yersiniaceae	Serratia	NA
3be58f900c99566b3ed7d679fc5aab38	Bacteria	Proteobacteria	Alphaproteobacteria	Acetobacterales	Acetobacteraceae	NA	NA
3c9df4d2f20261e2a650e821998e0aa0	Bacteria	Proteobacteria	Alphaproteobacteria	Rickettsiales	Anaplasmataceae	Wolbachia	NA
3da1e63f7c25846d336c6559eea9dde3	Bacteria	Proteobacteria	Alphaproteobacteria	Rickettsiales	Anaplasmataceae	Wolbachia	NA
3f4febf7dd20593468a18d9cbd25bd4b	Bacteria	Proteobacteria	Alphaproteobacteria	Rhizobiales	Rhizobiaceae	uncultured	uncultured_Bartonella
430eb8b7f4bf3f8b9d7b5a5979576667	Bacteria	Proteobacteria	Alphaproteobacteria	Acetobacterales	Acetobacteraceae	NA	NA
43f41cae22e1db36b34b55f53358be5f	Bacteria	Proteobacteria	Gammaproteobacteria	Enterobacterales	NA	NA	NA
44017e916a7b0ca11410681890dd5cff	Bacteria	Firmicutes	Bacilli	Entomoplasmatales	Entomoplasmataceae	Entomoplasma	uncultured_Entomoplasma
44fb4fbef6c2b7f3a3a810ff8f284919	Bacteria	Proteobacteria	Alphaproteobacteria	Rhizobiales	Rhizobiaceae	uncultured	uncultured_Bartonella
454a449cd238dc80ae23284adf858762	Bacteria	Proteobacteria	Alphaproteobacteria	Caulobacterales	Caulobacteraceae	Brevundimonas	NA
45645e37d399dfcecd5fb5b86310426c	Bacteria	Proteobacteria	Alphaproteobacteria	Rickettsiales	Anaplasmataceae	Wolbachia	NA
49d330bdb78f4d76eea6e3b441e1ceee	Bacteria	Proteobacteria	Gammaproteobacteria	Enterobacterales	NA	NA	NA
4a167cc33b8228328bd29a99d0c1d19f	Bacteria	Proteobacteria	Alphaproteobacteria	Rickettsiales	Anaplasmataceae	Wolbachia	NA
4a80f76599f8adedd061cd02725600ac	Bacteria	Firmicutes	Bacilli	Lactobacillales	Lactobacillaceae	Lactobacillus	Lactobacillus_lindneri
4bddb0a4e32963e8b464c95c349d5bde	Bacteria	Proteobacteria	Alphaproteobacteria	Acetobacterales	Acetobacteraceae	NA	NA
4bf854928eaf0fde684e8fb49910b542	Bacteria	Proteobacteria	Alphaproteobacteria	Rhizobiales	Rhizobiaceae	uncultured	uncultured_Bartonella
4f0a759c6000ce4a0b2a8930667aa675	Bacteria	Proteobacteria	Alphaproteobacteria	Rickettsiales	Anaplasmataceae	Wolbachia	NA
4f3561c7dc3f2ff221a7b7308932c893	Bacteria	Proteobacteria	Alphaproteobacteria	Rickettsiales	Anaplasmataceae	Wolbachia	NA
4f84c20c2e99b7d13438c017b68ff29e	Bacteria	Proteobacteria	Alphaproteobacteria	Acetobacterales	Acetobacteraceae	NA	NA
53cd2cde7426d333fc74c907827a4335	Bacteria	Firmicutes	Bacilli	Lactobacillales	Lactobacillaceae	Lactobacillus	Lactobacillus_lindneri
550eba0f970d3cfc1f4b37587e8c38c0	Bacteria	Actinobacteriota	Actinobacteria	Corynebacteriales	Mycobacteriaceae	Mycobacterium	NA
56c6978b9239672334784665ffefc546	Bacteria	Proteobacteria	Gammaproteobacteria	Pseudomonadales	Pseudomonadaceae	Pseudomonas	NA
56ee6a3f8999e77196bf4b976b570aaa	Bacteria	Proteobacteria	Alphaproteobacteria	Rhizobiales	Rhizobiaceae	uncultured	uncultured_Bartonella
5758120e8047419423dc652637151659	Bacteria	Bacteroidota	Bacteroidia	Flavobacteriales	Weeksellaceae	Chryseobacterium	NA
575e63e0bbcaf0018b05c08c8dec6f64	Bacteria	Proteobacteria	Alphaproteobacteria	Rhizobiales	Rhizobiaceae	uncultured	uncultured_Bartonella
57f32820286b582b12d021c96873cd35	Bacteria	Proteobacteria	Alphaproteobacteria	Rhizobiales	Methylopilaceae	Methylopila	NA
59a5d36c1b2060a07f979b49e064a65a	Bacteria	Proteobacteria	Alphaproteobacteria	Rickettsiales	Anaplasmataceae	Wolbachia	NA
5c084af7f3f472ae1ca33250236de10b	Bacteria	Proteobacteria	Alphaproteobacteria	Rickettsiales	Anaplasmataceae	Wolbachia	NA
5d4aecde65d25324d69d76eb0e1b4fce	Bacteria	Proteobacteria	Gammaproteobacteria	Pseudomonadales	Moraxellaceae	Acinetobacter	NA
5d8a34096bfa3d3b7463e74437acb98f	Bacteria	Proteobacteria	Alphaproteobacteria	Acetobacterales	Acetobacteraceae	NA	NA
5df65e9f045c2b9e97262c0a99b21e15	Bacteria	Firmicutes	Bacilli	Lactobacillales	Lactobacillaceae	Lactobacillus	Lactobacillus_lindneri
5e305266c4cfd225456fb16e2c2b5fd8	Bacteria	Actinobacteriota	Actinobacteria	Corynebacteriales	Segniliparaceae	Segniliparus	Segniliparus_rotundus
5e32b087b1d47c9c068a29ec9c325271	Bacteria	Firmicutes	Bacilli	Entomoplasmatales	Spiroplasmataceae	Spiroplasma	NA
5e35564db6afaf1853b9d535d6bc345b	Bacteria	Proteobacteria	Alphaproteobacteria	Rickettsiales	Anaplasmataceae	Wolbachia	uncultured_bacterium
6026db19af3a88eb410d10a965d8b349	Bacteria	Proteobacteria	Alphaproteobacteria	Rickettsiales	Anaplasmataceae	Wolbachia	NA
625cb90bd7e2747c804097366199ef98	Bacteria	Proteobacteria	Gammaproteobacteria	Enterobacterales	NA	NA	NA
630c26239f2659b4014ca2ce60f69c04	Bacteria	Proteobacteria	Alphaproteobacteria	Acetobacterales	Acetobacteraceae	NA	NA
634d2a27a80c9ad4f45de8a5415bc84c	Bacteria	Firmicutes	Bacilli	Entomoplasmatales	Spiroplasmataceae	Spiroplasma	NA
63905ecf0ad2036de688729faf3f728d	Bacteria	Firmicutes	Bacilli	NA	NA	NA	NA
63d66f7375f9fc6462700af561a10611	Bacteria	Firmicutes	Bacilli	Lactobacillales	Lactobacillaceae	Lactobacillus	NA
6414dd87b24b4354bbef7b8597453bea	Bacteria	Proteobacteria	Gammaproteobacteria	Pseudomonadales	Moraxellaceae	Acinetobacter	NA
6618b5842dc65d46e6c79df95542028f	Bacteria	Proteobacteria	Alphaproteobacteria	Acetobacterales	Acetobacteraceae	uncultured	uncultured_Acetobacteraceae
67059ffd8917acc7b3d50c6b48a79fa4	Bacteria	Proteobacteria	Gammaproteobacteria	Enterobacterales	NA	NA	NA
6730575c4a89d3df9890448c11f513dc	Bacteria	Firmicutes	Bacilli	Entomoplasmatales	Spiroplasmataceae	Spiroplasma	NA
68e159dc7430711a0fba6d58a4edb0d2	Bacteria	Proteobacteria	Alphaproteobacteria	Rickettsiales	Anaplasmataceae	Wolbachia	NA
68ecdf8107a1682141fa2f355314b906	Bacteria	Proteobacteria	Alphaproteobacteria	Acetobacterales	Acetobacteraceae	NA	NA
6b509c142e0c6c2f3ce91186ee2cd73b	Bacteria	Proteobacteria	Gammaproteobacteria	Enterobacterales	NA	NA	NA
6d4ad3489c2e899dd28d118f5e288538	Bacteria	Proteobacteria	Alphaproteobacteria	Rhizobiales	Rhizobiaceae	Allorhizobium-Neorhizobium-Pararhizobium-Rhizobium	NA
6d59b0ab2cfbdd8d722e343cef335eac	Bacteria	Proteobacteria	Alphaproteobacteria	Rickettsiales	Anaplasmataceae	Wolbachia	uncultured_bacterium
6e51fa9368cee9b39235d8c30740dedd	Bacteria	Proteobacteria	Alphaproteobacteria	Acetobacterales	Acetobacteraceae	NA	NA
6e96c2c007a595261565c9b92ad7469f	Bacteria	Firmicutes	Bacilli	Entomoplasmatales	Spiroplasmataceae	Spiroplasma	NA
6eb59ce2a39227cf054a258b2c2c1f8e	Bacteria	Proteobacteria	Alphaproteobacteria	Rickettsiales	Anaplasmataceae	Wolbachia	NA
72a7434124780aa9e661bc32c94cd8d2	Bacteria	Proteobacteria	Gammaproteobacteria	Enterobacterales	NA	NA	NA
74e5166f0c31e8261884608a399479bb	Bacteria	Proteobacteria	Alphaproteobacteria	Azospirillales	Inquilinaceae	Inquilinus	NA
78fe60eacc83ad5420646bbbd8ad48f6	Bacteria	Proteobacteria	Alphaproteobacteria	Acetobacterales	Acetobacteraceae	uncultured	uncultured_Acetobacteraceae
79872fa26d453f39c7fe19697a228338	Bacteria	Proteobacteria	Gammaproteobacteria	Pseudomonadales	Moraxellaceae	Acinetobacter	NA
79a86b796c6d56405c90f4a507eec572	Bacteria	Actinobacteriota	Actinobacteria	Corynebacteriales	uncultured	uncultured	uncultured_bacterium
7a8cdba04a921b471a1557133190cf56	Bacteria	Proteobacteria	Alphaproteobacteria	Rickettsiales	Anaplasmataceae	Wolbachia	NA
7ace95d076d42ad5f6db7657d52bc4ef	Bacteria	Proteobacteria	Gammaproteobacteria	Burkholderiales	Burkholderiaceae	Burkholderia-Caballeronia-Paraburkholderia	NA
7b168c05c3fc0b6dcc25e6a91eea2f54	Bacteria	Proteobacteria	Gammaproteobacteria	Pseudomonadales	Pseudomonadaceae	Pseudomonas	NA
7bf3b7f951dee24c9f0b1ddb7446f885	Bacteria	Proteobacteria	Gammaproteobacteria	Pseudomonadales	Moraxellaceae	Acinetobacter	Acinetobacter_indicus
7cf2aab7dae4578c2851504b049c0692	Bacteria	Proteobacteria	Alphaproteobacteria	Acetobacterales	Acetobacteraceae	NA	NA
7d0544db3aac8bea4c4f419b46236a3f	Bacteria	Proteobacteria	Gammaproteobacteria	Pseudomonadales	Moraxellaceae	Acinetobacter	NA
7d2608a053ddb91ce8ace8c49203daa6	Bacteria	Actinobacteriota	Actinobacteria	Corynebacteriales	Tsukamurellaceae	Tsukamurella	NA
7d8e1e9bc89a1e7c925056513cb498ef	Bacteria	Proteobacteria	Alphaproteobacteria	Rickettsiales	Anaplasmataceae	Wolbachia	NA
7e38c779a9c058a99f48de2793ca5670	Bacteria	Actinobacteriota	Actinobacteria	Corynebacteriales	uncultured	uncultured	uncultured_bacterium
7ef7be329f86574b5f0fcf92ed346d80	Bacteria	Firmicutes	Bacilli	Lactobacillales	Lactobacillaceae	Lactobacillus	Lactobacillus_sanfranciscensis
7f6cf2441a884884dc4bced8d4676f82	Bacteria	Proteobacteria	Alphaproteobacteria	Rickettsiales	Anaplasmataceae	Wolbachia	NA
80271e74d1ecf463a88a1cbbb6b020d4	Bacteria	Firmicutes	Bacilli	Entomoplasmatales	Entomoplasmataceae	Entomoplasma	uncultured_Entomoplasma
8245434c60fd60ea43a5486c57d3de19	Bacteria	Proteobacteria	Alphaproteobacteria	Rickettsiales	Anaplasmataceae	Wolbachia	NA
82ebdfc8ab4fdbbb91ec6cef6da23732	Bacteria	Proteobacteria	Alphaproteobacteria	Rickettsiales	Anaplasmataceae	Wolbachia	NA
8316abd048dadd9c2f413dd098272d6b	Bacteria	Proteobacteria	Alphaproteobacteria	Rickettsiales	Anaplasmataceae	Wolbachia	NA
839408e6ffcc748257dba6e9a197b494	Bacteria	Proteobacteria	Alphaproteobacteria	Acetobacterales	Acetobacteraceae	uncultured	uncultured_Acetobacteraceae
84b16e8b815c78842b3da2fde7683a59	Bacteria	Proteobacteria	Gammaproteobacteria	Xanthomonadales	Xanthomonadaceae	Stenotrophomonas	NA
84f4823ef4dfd6b4ad6e2c631ece4887	Bacteria	Proteobacteria	Alphaproteobacteria	Rickettsiales	Anaplasmataceae	Wolbachia	NA
86ddb6b4e703521c5b58016766ca7d96	Bacteria	Firmicutes	Bacilli	Lactobacillales	Lactobacillaceae	Lactobacillus	Lactobacillus_sanfranciscensis
870b5c74959f67d172af714d1da97053	Bacteria	Firmicutes	Bacilli	Lactobacillales	Lactobacillaceae	Lactobacillus	NA
877dc526e0307f3d8d075ff3027eec9f	Bacteria	Proteobacteria	Alphaproteobacteria	Rickettsiales	Anaplasmataceae	Wolbachia	NA
8b1a741583424e3ce5647ece150449c9	Bacteria	Actinobacteriota	Actinobacteria	Corynebacteriales	Tsukamurellaceae	Tsukamurella	NA
8ebb6318235b763952b976a5e1e07aea	Bacteria	Actinobacteriota	Actinobacteria	Corynebacteriales	uncultured	uncultured	uncultured_bacterium
8f95e6d944c2baa72d0c0e2a259b905c	Bacteria	Proteobacteria	Gammaproteobacteria	Enterobacterales	Enterobacteriaceae	NA	NA
911b8d9e6d126882fa0d8a09191605eb	Bacteria	Proteobacteria	Gammaproteobacteria	Enterobacterales	NA	NA	NA
916e09462ececc89a594fa899cc7e685	Bacteria	Firmicutes	Bacilli	Entomoplasmatales	Spiroplasmataceae	Spiroplasma	NA
91c6c575618437e9c39b8351208871b6	Bacteria	Proteobacteria	Gammaproteobacteria	Enterobacterales	Yersiniaceae	Serratia	NA
929446209a30be000319d8fd490e1230	Bacteria	Proteobacteria	Alphaproteobacteria	Acetobacterales	Acetobacteraceae	NA	NA
933babc6bd1a4ff566932cc4f700a5d1	Bacteria	Actinobacteriota	Actinobacteria	Corynebacteriales	uncultured	uncultured	uncultured_bacterium
9472fbd62c2aff4042ffed63e7e58285	Bacteria	Proteobacteria	Alphaproteobacteria	Rickettsiales	Anaplasmataceae	Wolbachia	NA
94e0fc0622790c5fba54d8b1daaad2de	Bacteria	Firmicutes	Bacilli	Lactobacillales	Lactobacillaceae	Lactobacillus	NA
95c2ca0acc2200da5a1c7fb66a47174c	Bacteria	Proteobacteria	Gammaproteobacteria	Enterobacterales	NA	NA	NA
97e6b3bf0568177ef58e0f8a0d7f8156	Bacteria	Proteobacteria	Gammaproteobacteria	Burkholderiales	Alcaligenaceae	NA	NA
982db04603cfd44e39787543d61b0021	Bacteria	Proteobacteria	Alphaproteobacteria	Rickettsiales	Anaplasmataceae	Wolbachia	NA
986b35f3bf04ef96c0f16f6bdafb695b	Bacteria	Bacteroidota	Bacteroidia	Sphingobacteriales	Sphingobacteriaceae	Sphingobacterium	NA
98ce5d12abbca76b49a5aa2a1308bd3c	Bacteria	Firmicutes	Bacilli	Entomoplasmatales	Spiroplasmataceae	Spiroplasma	NA
99114ab628ca6be1e1b103df20cf2839	Bacteria	Proteobacteria	Alphaproteobacteria	Acetobacterales	Acetobacteraceae	uncultured	uncultured_Acetobacteraceae
99859476c88aa3d53229867ac7991c65	Bacteria	Proteobacteria	Gammaproteobacteria	Pseudomonadales	Moraxellaceae	Acinetobacter	NA
9a7642ba7d07170dd64ab108ad9e109d	Bacteria	Firmicutes	Bacilli	Lactobacillales	Lactobacillaceae	Lactobacillus	Lactobacillus_lindneri
9af448b875956d05f8d9c150ca31f7a8	Bacteria	Firmicutes	Bacilli	Lactobacillales	Lactobacillaceae	Lactobacillus	Lactobacillus_lindneri
9da813a9d8ae74e0fd2bd8d9500bd2ad	Bacteria	Proteobacteria	Alphaproteobacteria	Rickettsiales	Anaplasmataceae	Wolbachia	NA
9f769f7534a590ccfd39d7ce02f79c68	Bacteria	Proteobacteria	Alphaproteobacteria	Rickettsiales	Anaplasmataceae	Wolbachia	NA
a03d3e5c29f983053e3016ccc7322a79	Bacteria	Proteobacteria	Alphaproteobacteria	Rhizobiales	Rhizobiaceae	uncultured	uncultured_Bartonella
a07f77fb4bc489420fc6fa5ae457b982	Bacteria	Actinobacteriota	Actinobacteria	Micrococcales	Micrococcaceae	Micrococcus	NA
a08b849671ff790439798ef7ec2712f5	Bacteria	Proteobacteria	Alphaproteobacteria	Rickettsiales	Anaplasmataceae	Wolbachia	uncultured_bacterium
a1254ef60969d5662fe5996e8a18c9d0	Bacteria	Proteobacteria	Alphaproteobacteria	Rickettsiales	Anaplasmataceae	Wolbachia	NA
a1272da517b2cb29b44af91f80876ac3	Bacteria	Proteobacteria	Alphaproteobacteria	Rickettsiales	Anaplasmataceae	Wolbachia	NA
a12a85f288c48cd0546ccc24d0995970	Bacteria	Actinobacteriota	Actinobacteria	Micrococcales	Microbacteriaceae	Microbacterium	NA
a1fcf692483b1c92d326479d8db21e32	Bacteria	Proteobacteria	Alphaproteobacteria	Acetobacterales	Acetobacteraceae	NA	NA
a211c7f7bdd832e5c922e6f0b999edbc	Bacteria	Proteobacteria	Alphaproteobacteria	Rickettsiales	Anaplasmataceae	Wolbachia	NA
a8961ce9804c5d938a1eb18345544ec2	Bacteria	Firmicutes	Bacilli	Lactobacillales	Lactobacillaceae	Lactobacillus	Lactobacillus_sanfranciscensis
a91b0a82883501e33f394c4c85b5a6bb	Bacteria	Proteobacteria	Alphaproteobacteria	Rhizobiales	Beijerinckiaceae	Methylobacterium-Methylorubrum	NA
a988f1f2aff0dd1fc56b3dbe282520fd	Bacteria	Proteobacteria	Gammaproteobacteria	Diplorickettsiales	Diplorickettsiaceae	Rickettsiella	NA
abb76af7c1a1658a280230c0010247bf	Bacteria	Firmicutes	Bacilli	Lactobacillales	Lactobacillaceae	Lactobacillus	Lactobacillus_lindneri
acc0b3c6b5b306e01d6a394b742f9589	Bacteria	Proteobacteria	Alphaproteobacteria	Rickettsiales	Anaplasmataceae	Wolbachia	NA
ad63402a210c189ff7eba3c6f6f72322	Bacteria	Actinobacteriota	Actinobacteria	Micrococcales	Brevibacteriaceae	Brevibacterium	NA
ade8708f363f8da9cfe0502c09233a23	Bacteria	Proteobacteria	Alphaproteobacteria	Acetobacterales	Acetobacteraceae	uncultured	uncultured_Acetobacteraceae
ae20fad2bdca051289f9cb1db4ffbebe	Bacteria	Proteobacteria	Alphaproteobacteria	Rickettsiales	Anaplasmataceae	Wolbachia	NA
ae68ce03e23d79fb60035429b0850ff7	Bacteria	Proteobacteria	Alphaproteobacteria	Acetobacterales	Acetobacteraceae	NA	NA
aeda099a5affe5dbe556933198f73572	Bacteria	Verrucomicrobiota	Verrucomicrobiae	Chthoniobacterales	Terrimicrobiaceae	Terrimicrobium	NA
b218f740189fe3dd3c208d505ea7eb77	Bacteria	Firmicutes	Bacilli	Lactobacillales	Lactobacillaceae	Lactobacillus	NA
b2f115be023be7409cee8bd0a79de768	Bacteria	Proteobacteria	Alphaproteobacteria	Rhizobiales	Rhizobiaceae	uncultured	uncultured_Bartonella
b48ae1cb6ef23d92bc91121135fa3a2b	Bacteria	Proteobacteria	Alphaproteobacteria	Rickettsiales	Anaplasmataceae	Wolbachia	NA
b53cb93af8f669b8dd5b8be59877686f	Bacteria	Firmicutes	Bacilli	Entomoplasmatales	Spiroplasmataceae	Spiroplasma	NA
b6ba9cac09a1c35faece769a638c220d	Bacteria	Proteobacteria	Alphaproteobacteria	Rhizobiales	Rhizobiaceae	uncultured	uncultured_Bartonella
b6c0954075338c9ddea97c49d974bff9	Bacteria	Proteobacteria	Alphaproteobacteria	Rickettsiales	Anaplasmataceae	Wolbachia	NA
b6f6eb9063dc3c1e6f8229ccb4bb7aac	Bacteria	Proteobacteria	Alphaproteobacteria	Rickettsiales	Anaplasmataceae	Wolbachia	uncultured_bacterium
b70e35532b94cfdd18eacdaed43026ed	Bacteria	Proteobacteria	Alphaproteobacteria	Rickettsiales	Anaplasmataceae	Wolbachia	NA
b7e80023045d42995293ad96970043ec	Bacteria	Actinobacteriota	Actinobacteria	Micrococcales	Micrococcaceae	Micrococcus	NA
b940abf04df36ae5c4f162a68ae4799c	Bacteria	Proteobacteria	Gammaproteobacteria	Enterobacterales	NA	NA	NA
b94dcca3c607370aefb7a17265691e54	Bacteria	Proteobacteria	Alphaproteobacteria	Rickettsiales	Anaplasmataceae	Wolbachia	NA
ba50949adc85075b23a8c122beab7166	Bacteria	Proteobacteria	Alphaproteobacteria	Rickettsiales	Anaplasmataceae	Wolbachia	NA
bbb87147848c240da33e36603abcd943	Bacteria	Proteobacteria	Gammaproteobacteria	Enterobacterales	NA	NA	NA
be3d12e7857232d5f9d90958466b1c05	Bacteria	Proteobacteria	Gammaproteobacteria	Pseudomonadales	Moraxellaceae	Acinetobacter	NA
bf4c9061bfcb02711f49c9068d01a3d6	Bacteria	Proteobacteria	Gammaproteobacteria	Enterobacterales	NA	NA	NA
bfb222ae8279c50d2eba1448f7ba30bd	Bacteria	Proteobacteria	Alphaproteobacteria	Rickettsiales	Anaplasmataceae	Wolbachia	NA
c0e55e0e6c063abc1c3e458c06eed219	Bacteria	Actinobacteriota	Actinobacteria	Corynebacteriales	uncultured	uncultured	uncultured_bacterium
c31e9c661e5e79642edad4e8fcf97f7a	Bacteria	Proteobacteria	Alphaproteobacteria	Rickettsiales	Anaplasmataceae	Wolbachia	NA
c500206ba5db2eb8849819a11aea2760	Bacteria	Bacteroidota	Bacteroidia	Flavobacteriales	Weeksellaceae	Chryseobacterium	NA
c6ea3c9231ba4ad4ed33e8615299416e	Bacteria	Proteobacteria	Alphaproteobacteria	Acetobacterales	Acetobacteraceae	NA	NA
c71f5bef836a809a19489bfe7fb46509	Bacteria	Proteobacteria	Gammaproteobacteria	Enterobacterales	NA	NA	NA
c7f1456121c94b0cc3eebf9fac4940de	Bacteria	Proteobacteria	Gammaproteobacteria	Enterobacterales	Yersiniaceae	Serratia	NA
c99e3ec38181c15a7a1fa202c70a554c	Bacteria	Firmicutes	Bacilli	Lactobacillales	Lactobacillaceae	Lactobacillus	Lactobacillus_lindneri
ca107abf215145ee292627c197130f59	Bacteria	Firmicutes	Bacilli	Lactobacillales	Lactobacillaceae	Lactobacillus	NA
ca86753aa1d1bb43802f8a8435a96186	Bacteria	Firmicutes	Bacilli	Lactobacillales	Lactobacillaceae	Lactobacillus	NA
cc8420ecd07a4901a3c72331d6c38de0	Bacteria	Proteobacteria	Gammaproteobacteria	Enterobacterales	NA	NA	NA
ce0c036471aa71861351535dfa32b0c6	Bacteria	Proteobacteria	Alphaproteobacteria	Rickettsiales	Anaplasmataceae	Wolbachia	NA
ce55d43768793820e5f6cb92dbc9735a	Bacteria	Firmicutes	Bacilli	Lactobacillales	Lactobacillaceae	Lactobacillus	Lactobacillus_sanfranciscensis
cf5094fd726a84e22aa09b04fcf07c52	Bacteria	Proteobacteria	Alphaproteobacteria	Rickettsiales	Anaplasmataceae	Wolbachia	NA
cfa5a4f7a38078e630589af9b83a200d	Bacteria	Actinobacteriota	Actinobacteria	Corynebacteriales	uncultured	uncultured	uncultured_bacterium
d09707123941925b49b95290a5e708f2	Bacteria	Firmicutes	Bacilli	Lactobacillales	Lactobacillaceae	Lactobacillus	Lactobacillus_ixorae
d1d710bd303e5d7b7555fc5a5510ee7b	Bacteria	Proteobacteria	Gammaproteobacteria	Enterobacterales	NA	NA	NA
d1ef26762d862104ef50b9a1582b28d8	Bacteria	Proteobacteria	Alphaproteobacteria	Rhizobiales	Beijerinckiaceae	Methylobacterium-Methylorubrum	NA
d218f6cab09dd794a56f850f608c3b36	Bacteria	Proteobacteria	Alphaproteobacteria	Rickettsiales	Anaplasmataceae	Wolbachia	NA
d260de9ce1d1e8d4ae32471118a787d7	Bacteria	Proteobacteria	Alphaproteobacteria	Acetobacterales	Acetobacteraceae	uncultured	uncultured_Acetobacteraceae
d55462a982ec1420899c5df6d5f48b29	Bacteria	Proteobacteria	Gammaproteobacteria	Enterobacterales	Yersiniaceae	Serratia	NA
d5935e847a616e9d6bf96cb5e8dac18a	Bacteria	Firmicutes	Bacilli	Entomoplasmatales	Entomoplasmataceae	Entomoplasma	uncultured_Entomoplasma
d5e53f641aa7b1bcf10260abbc238512	Bacteria	Proteobacteria	Alphaproteobacteria	Rickettsiales	Anaplasmataceae	Wolbachia	NA
d733e9ab35ea894af771bb1807c46f7d	Bacteria	Proteobacteria	Gammaproteobacteria	Enterobacterales	NA	NA	NA
d77179235e901aace1c730971136b10d	Bacteria	Proteobacteria	Alphaproteobacteria	Rickettsiales	Anaplasmataceae	Wolbachia	NA
d7cd9afa3819fc35b9d1c23d3fa78d15	Bacteria	Firmicutes	Bacilli	Lactobacillales	Lactobacillaceae	Lactobacillus	Lactobacillus_lindneri
d8b6b30f74046a93ff80a628ad7e092e	Bacteria	Proteobacteria	Alphaproteobacteria	Acetobacterales	Acetobacteraceae	NA	NA
d93ae734c3d12df385dbfb29d8d95a2f	Bacteria	Proteobacteria	Alphaproteobacteria	Rhizobiales	Rhizobiaceae	Allorhizobium-Neorhizobium-Pararhizobium-Rhizobium	Pararhizobium_herbae
db87b49351dfcfec1b36c9463ba8c99a	Bacteria	Proteobacteria	Alphaproteobacteria	Rickettsiales	Anaplasmataceae	Wolbachia	NA
dca5ce1045fd54425dbffb78bd4dfac1	Bacteria	Proteobacteria	Alphaproteobacteria	Rickettsiales	Anaplasmataceae	Wolbachia	NA
df3577be0b56ff9b7ae0163663368bfd	Bacteria	Proteobacteria	Alphaproteobacteria	Rickettsiales	Anaplasmataceae	Wolbachia	NA
dfc94195941ec8c1258b836b85374a73	Bacteria	Actinobacteriota	Actinobacteria	Corynebacteriales	Tsukamurellaceae	Tsukamurella	NA
e07148e2cafbe25560823c56682b6709	Bacteria	Firmicutes	Bacilli	Lactobacillales	Lactobacillaceae	Lactobacillus	Lactobacillus_lindneri
e11ca6ccc7916acf263e2f09563c9e6e	Bacteria	Proteobacteria	Gammaproteobacteria	Pseudomonadales	Moraxellaceae	Acinetobacter	NA
e12d668eafa517b51f8d0ca3138388cd	Bacteria	Proteobacteria	Alphaproteobacteria	Acetobacterales	Acetobacteraceae	NA	NA
e20fa1f681e497a13637415e220608dd	Bacteria	Firmicutes	Bacilli	Entomoplasmatales	Entomoplasmataceae	Entomoplasma	uncultured_Entomoplasma
e34ada0a12f9c3f1e9ecadf98b515d7e	Bacteria	Proteobacteria	Alphaproteobacteria	Rhizobiales	Rhizobiaceae	Allorhizobium-Neorhizobium-Pararhizobium-Rhizobium	NA
e42e395e4c3952be497605e86d480d5d	Bacteria	Proteobacteria	Alphaproteobacteria	Rickettsiales	Anaplasmataceae	Wolbachia	NA
e514adb0bb9cba08a5882e6e13578804	Bacteria	Proteobacteria	Alphaproteobacteria	Acetobacterales	Acetobacteraceae	NA	NA
e681d439454666cbd49c346b645b76d7	Bacteria	Proteobacteria	Alphaproteobacteria	Rickettsiales	Anaplasmataceae	Wolbachia	NA
e8d016587b3ed37fe09c29f6ef7d9b37	Bacteria	Proteobacteria	Alphaproteobacteria	Rickettsiales	Anaplasmataceae	Wolbachia	NA
e9fa87ea2b6a6c2a47525cd0f01016f9	Bacteria	Proteobacteria	Alphaproteobacteria	Rickettsiales	Anaplasmataceae	Wolbachia	NA
eacc705ee7c1c6987cb22b27918f0f19	Bacteria	Proteobacteria	Alphaproteobacteria	Rickettsiales	Anaplasmataceae	Wolbachia	NA
eb314ef596de2180e9eb4be3084c1154	Bacteria	Proteobacteria	Gammaproteobacteria	Pseudomonadales	Pseudomonadaceae	Pseudomonas	NA
eb4892c783ba8ad2528f6d80ea630b6c	Bacteria	Proteobacteria	Gammaproteobacteria	Enterobacterales	NA	NA	NA
eb4a9f45b2ab071c4c581bdc9a70a89d	Bacteria	Firmicutes	Bacilli	Entomoplasmatales	Spiroplasmataceae	Spiroplasma	NA
ec6adc9b2535ea23d73508b136ef53cd	Bacteria	Actinobacteriota	Actinobacteria	Corynebacteriales	uncultured	uncultured	uncultured_bacterium
ed1e1835430fa35b2e80be76727a4f35	Bacteria	Proteobacteria	Alphaproteobacteria	Rickettsiales	Anaplasmataceae	Wolbachia	uncultured_bacterium
f4393ea6ef2ef1c1129d5cc3b4bad856	Bacteria	Proteobacteria	Gammaproteobacteria	Pseudomonadales	Moraxellaceae	Acinetobacter	NA
f4e94b2bfc49e786d980ebe6af599a3b	Bacteria	Actinobacteriota	Actinobacteria	Corynebacteriales	Tsukamurellaceae	Tsukamurella	NA
f9741469e0c292bf01e1db0a440c252d	Bacteria	Proteobacteria	Alphaproteobacteria	Rickettsiales	Rickettsiaceae	Rickettsia	NA
fb23692a707974ca56966a701e72d6b2	Bacteria	Proteobacteria	Alphaproteobacteria	Rickettsiales	Anaplasmataceae	Wolbachia	NA
fb5862ffcbeb1ac14b8137066f0be79b	Bacteria	Actinobacteriota	Actinobacteria	Corynebacteriales	Tsukamurellaceae	Tsukamurella	NA
fb8701ab45641903ee2b10986c39b2b2	Bacteria	Proteobacteria	Gammaproteobacteria	Pseudomonadales	Moraxellaceae	Acinetobacter	NA
fc53da5c29a1ab8b3a66b8812393eb0e	Bacteria	Proteobacteria	Gammaproteobacteria	Enterobacterales	Yersiniaceae	NA	NA
fc558fde5f359c6c3e7e050b88121160	Bacteria	Proteobacteria	Alphaproteobacteria	Rhizobiales	Rhizobiaceae	Allorhizobium-Neorhizobium-Pararhizobium-Rhizobium	NA
fcbe434a81144531e5e1f1170d95e269	Bacteria	Proteobacteria	Alphaproteobacteria	Rickettsiales	Anaplasmataceae	Wolbachia	NA
fd26a73b4ad78ecde16e1d27e4fcd905	Bacteria	Proteobacteria	Alphaproteobacteria	Acetobacterales	Acetobacteraceae	NA	NA
ff1e2cb723d01d0285eb3bf7988eb30b	Bacteria	Proteobacteria	Gammaproteobacteria	Pseudomonadales	Pseudomonadaceae	Pseudomonas	NA
ffc46f279d12d3f50fe28d212226400d	Bacteria	Proteobacteria	Gammaproteobacteria	Pseudomonadales	Moraxellaceae	Acinetobacter	NA

[truncated: 1 more sheets: OTU_Table]
